# Supplementary material for: Chromosomal instability in aneuploid acute lymphoblastic leukemia associates with disease progression
Source: EMBO Mol Med. 2023 Dec 15;16(1):64–92. doi: 10.1038/s44321-023-00006-w (PMC10897411; doi:10.1038/s44321-023-00006-w)
Supplement: Supplementary file 3 — Dataset EV1 [file 44321_2023_6_MOESM3_ESM.xlsx]

## Sheet: Sheet 1
file_path	subject_name	sample_name	sample_type	sequencing_type	file_type	sj_long_disease_name	Cytogenetics	RNA-Seq CNA	sj_dataset_accessions	sj_pmid_accessions	sj_publication_titles	attr_age_at_diagnosis	attr_diagnosis	attr_diagnosis_group	attr_ethnicity	attr_inferred_strandedness	attr_lab_strandedness	attr_library_selection_protocol	attr_oncotree_disease_code	attr_race	attr_sex	attr_subtype_biomarkers	attr_tissue_preservative	sj_datasets	sj_diseases	sj_ega_accessions	sj_pub_accessions	sj_embargo_date	sj_pipeline_name	sj_pipeline_version
/restricted/CNV/SJETV032_D.bed	SJ004732	SJETV032_D	Diagnosis	WGS	CNV	B-cell Acute Lymphoblastic Leukemia, ETV6-RUNX1	46,XY,del(12)(p11-12)[22/88%]/46,XY[3/12%]	-	SJC-DS-1001	28854978	The neoepitope landscape in pediatric cancers	5.76	B-cell Acute Lymphoblastic Leukemia, ETV6-RUNX1	Hematologic Malignancy	Not Hispanic Or Latino	Not Applicable	Not Applicable	Not Available	BLLETV6RUNX1	White	Male	ETV6-RUNX1	Fresh/Frozen	Pediatric Cancer Genome Project (PCGP)	BALLETV6RUNX1	-	SJC-PB-1017	2018,Jul 23,Jul-23-2018	DNA-Seq Standard	1.0.0
/restricted/CNV/SJPHALL021_D.bed	SJ003521	SJPHALL021_D	Diagnosis	WGS	CNV	B-cell Acute Lymphoblastic Leukemia, BCR-ABL1	46,XY,t(9;22)(q34;q11.2)[20]	-	SJC-DS-1001	28854978	The neoepitope landscape in pediatric cancers	11.58	Ph+ Acute Lymphoblastic Leukemia	Hematologic Malignancy	Not Hispanic Or Latino	Not Applicable	Not Applicable	Not Available	BLLBCRABL1	Black Or African American	Male	BCR-ABL1	Fresh/Frozen	Pediatric Cancer Genome Project (PCGP)	BALLBCRABL1	-	SJC-PB-1017	2018,Jul 23,Jul-23-2018	DNA-Seq Standard	1.0.0
/restricted/CNV/SJPHALL020_D.bed	SJ003520	SJPHALL020_D	Diagnosis	WGS	CNV	B-cell Acute Lymphoblastic Leukemia, BCR-ABL1	46,XY,t(9;22)(q34;q11)[20]	-	SJC-DS-1001	-	-	17.92	Ph+ Acute Lymphoblastic Leukemia	Hematologic Malignancy	Not Available	Not Applicable	Not Applicable	Not Available	BLLBCRABL1	Not Available	Male	BCR-ABL1	Fresh/Frozen	Pediatric Cancer Genome Project (PCGP)	BALLBCRABL1	-	-	2018,Jul 23,Jul-23-2018	DNA-Seq Standard	1.0.0
/restricted/CNV/SJETV028_D.bed	SJ004728	SJETV028_D	Diagnosis	WGS	CNV	B-cell Acute Lymphoblastic Leukemia, ETV6-RUNX1	46,XY,t(8;12)(q13;p13)[9]/46,XY[11] By FISH, TEL/AML1 WAS Present	-	SJC-DS-1001	28854978	The neoepitope landscape in pediatric cancers	1.84	B-cell Acute Lymphoblastic Leukemia, ETV6-RUNX1	Hematologic Malignancy	Not Hispanic Or Latino	Not Applicable	Not Applicable	Not Available	BLLETV6RUNX1	White	Female	ETV6-RUNX1	Fresh/Frozen	Pediatric Cancer Genome Project (PCGP)	BALLETV6RUNX1	-	SJC-PB-1017	2018,Jul 23,Jul-23-2018	DNA-Seq Standard	1.0.0
/restricted/CNV/SJETV027_D.bed	SJ004727	SJETV027_D	Diagnosis	WGS	CNV	B-cell Acute Lymphoblastic Leukemia, ETV6-RUNX1	46,XY,add(14)(p11.1)[7]/45,idem,-X[3]/47,idem,+21[4]/46,idem,-X,+21[2] By FISH TEL/AML1 WAS Present [64.5%]	-	SJC-DS-1001	28854978	The neoepitope landscape in pediatric cancers	7.13	B-cell Acute Lymphoblastic Leukemia, ETV6-RUNX1	Hematologic Malignancy	Not Hispanic Or Latino	Not Applicable	Not Applicable	Not Available	BLLETV6RUNX1	White	Female	ETV6-RUNX1	Fresh/Frozen	Pediatric Cancer Genome Project (PCGP)	BALLETV6RUNX1	-	SJC-PB-1017	2018,Jul 23,Jul-23-2018	DNA-Seq Standard	1.0.0
/restricted/CNV/SJPHALL015_D.bed	SJ003515	SJPHALL015_D	Diagnosis	WGS	CNV	B-cell Acute Lymphoblastic Leukemia, BCR-ABL1	46,XX,t(9;22)(q34;q11)[12]/46,XX[4]	-	SJC-DS-1001	28854978	The neoepitope landscape in pediatric cancers	3.94	Ph+ Acute Lymphoblastic Leukemia	Hematologic Malignancy	Not Hispanic Or Latino	Not Applicable	Not Applicable	Not Available	BLLBCRABL1	White	Female	BCR-ABL1	Fresh/Frozen	Pediatric Cancer Genome Project (PCGP)	BALLBCRABL1	-	SJC-PB-1017	2018,Jul 23,Jul-23-2018	DNA-Seq Standard	1.0.0
/restricted/CNV/SJETV024_D.bed	SJ004724	SJETV024_D	Diagnosis	WGS	CNV	B-cell Acute Lymphoblastic Leukemia, ETV6-RUNX1	46,XY[20]/.nuc ish 12p13(TELx2),21q22(AMLx3)(TEL con AML1 x 1) [80%]/.nuc ish 12p13(TELx1),21q22(AMLx3)(TEL con AML1 x 1) [13.5%]	-	SJC-DS-1001	28854978	The neoepitope landscape in pediatric cancers	4.54	B-cell Acute Lymphoblastic Leukemia, ETV6-RUNX1	Hematologic Malignancy	Not Hispanic Or Latino	Not Applicable	Not Applicable	Not Available	BLLETV6RUNX1	White	Male	ETV6-RUNX1	Fresh/Frozen	Pediatric Cancer Genome Project (PCGP)	BALLETV6RUNX1	-	SJC-PB-1017	2018,Jul 23,Jul-23-2018	DNA-Seq Standard	1.0.0
/restricted/CNV/SJINF003_D.bed	SJ003403	SJINF003_D	Diagnosis	WGS	CNV	B-cell Acute Lymphoblastic Leukemia, KMT2A rearrangement	46,XY,t(4;11)(q21;q23)[11]/46,XY[10]	-	SJC-DS-1001	23232254,25730765,28854978	Assessing telomeric DNA content in pediatric cancers using whole-genome sequencing data,The landscape of somatic mutations in infant MLL-rearranged acute lymphoblastic leukemias,The neoepitope landscape in pediatric cancers	0.65	Infantile Acute Lymphoblastic Leukemia	Hematologic Malignancy	Not Hispanic Or Latino	Not Applicable	Not Applicable	Not Available	BLLKMT2A	White	Male	KMT2A-AFF1	Fresh/Frozen	Pediatric Cancer Genome Project (PCGP)	BALLKMT2A	EGAS00001000246	SJC-PB-1006,SJC-PB-1014,SJC-PB-1017	2018,Jul 23,Jul-23-2018	DNA-Seq Standard	1.0.0
/restricted/CNV/SJPHALL013_D.bed	SJ003513	SJPHALL013_D	Diagnosis	WGS	CNV	B-cell Acute Lymphoblastic Leukemia, BCR-ABL1	46,XY,t(9;22)(22;?)(q34;q11p11;?)[11]/46,XY,t(9;22)(q34;q11)[2]/46,XY[7]	-	SJC-DS-1001	28854978	The neoepitope landscape in pediatric cancers	5.66	Ph+ Acute Lymphoblastic Leukemia	Hematologic Malignancy	Not Available	Not Applicable	Not Applicable	Not Available	BLLBCRABL1	Not Available	Male	BCR-ABL1	Fresh/Frozen	Pediatric Cancer Genome Project (PCGP)	BALLBCRABL1	-	SJC-PB-1017	2018,Jul 23,Jul-23-2018	DNA-Seq Standard	1.0.0
/restricted/CNV/SJE2A006_D.bed	SJ003806	SJE2A006_D	Diagnosis	WGS	CNV	B-cell Acute Lymphoblastic Leukemia, TCF3-PBX1	46,XX,add(9)(p13),der(19)t(1;19)(q23;p13.3)[17]/46,XX[3]	-	SJC-DS-1001	28854978	The neoepitope landscape in pediatric cancers	11.73	B-cell Acute Lymphoblastic Leukemia, E2A-PBX1	Hematologic Malignancy	Not Hispanic Or Latino	Not Applicable	Not Applicable	Not Available	BLLTCF3PBX1	White	Female	TCF3-PBX1	Not Available	Pediatric Cancer Genome Project (PCGP)	BALLTCF3PBX1	-	SJC-PB-1017	2018,Jul 23,Jul-23-2018	DNA-Seq Standard	1.0.0
/restricted/CNV/SJE2A009_D.bed	SJ003809	SJE2A009_D	Diagnosis	WGS	CNV	B-cell Acute Lymphoblastic Leukemia, TCF3-PBX1	46,XX,der(19)t(1;19)(q23;p13.3)[10]/46,XX[2]	-	SJC-DS-1001	28854978	The neoepitope landscape in pediatric cancers	2.19	B-cell Acute Lymphoblastic Leukemia, E2A-PBX1	Hematologic Malignancy	Not Hispanic Or Latino	Not Applicable	Not Applicable	Not Available	BLLTCF3PBX1	Black Or African American	Female	TCF3-PBX1	Not Available	Pediatric Cancer Genome Project (PCGP)	BALLTCF3PBX1	-	SJC-PB-1017	2018,Jul 23,Jul-23-2018	DNA-Seq Standard	1.0.0
/restricted/CNV/SJETV026_D.bed	SJ004726	SJETV026_D	Diagnosis	WGS	CNV	B-cell Acute Lymphoblastic Leukemia, ETV6-RUNX1	46,X,t(X;2)(p22.1;p13)[15]/46,idem,del(10)(q26)[5] FISH positive for TEL/AML1 fusion [94.5%]	-	SJC-DS-1001	28854978	The neoepitope landscape in pediatric cancers	3.72	B-cell Acute Lymphoblastic Leukemia, ETV6-RUNX1	Hematologic Malignancy	Not Hispanic Or Latino	Not Applicable	Not Applicable	Not Available	BLLETV6RUNX1	White	Female	ETV6-RUNX1	Fresh/Frozen	Pediatric Cancer Genome Project (PCGP)	BALLETV6RUNX1	-	SJC-PB-1017	2018,Jul 23,Jul-23-2018	DNA-Seq Standard	1.0.0
/restricted/CNV/SJETV025_D.bed	SJ004725	SJETV025_D	Diagnosis	WGS	CNV	B-cell Acute Lymphoblastic Leukemia, ETV6-RUNX1	46,XX,add(5)(q31),add(6)(q13),t(10;12)(q24;p13)[19]/46,XX[1]/.nuc ish 12p13(TELx2),21q22(AML1x3)(TEL con AML1x1) [79.5%]	-	SJC-DS-1001	28854978	The neoepitope landscape in pediatric cancers	3.89	B-cell Acute Lymphoblastic Leukemia, ETV6-RUNX1	Hematologic Malignancy	Not Hispanic Or Latino	Not Applicable	Not Applicable	Not Available	BLLETV6RUNX1	Black Or African American	Female	ETV6-RUNX1	Fresh/Frozen	Pediatric Cancer Genome Project (PCGP)	BALLETV6RUNX1	-	SJC-PB-1017	2018,Jul 23,Jul-23-2018	DNA-Seq Standard	1.0.0
/restricted/CNV/SJE2A008_D.bed	SJ003808	SJE2A008_D	Diagnosis	WGS	CNV	B-cell Acute Lymphoblastic Leukemia, TCF3-PBX1	46,XX,t(1;19)(q23;p13.3),der(13)t(1;13)(q23;q12)[16]/46,XX[4]	-	SJC-DS-1001	28854978	The neoepitope landscape in pediatric cancers	11.01	B-cell Acute Lymphoblastic Leukemia, E2A-PBX1	Hematologic Malignancy	Not Hispanic Or Latino	Not Applicable	Not Applicable	Not Available	BLLTCF3PBX1	Black Or African American	Female	TCF3-PBX1	Not Available	Pediatric Cancer Genome Project (PCGP)	BALLTCF3PBX1	-	SJC-PB-1017	2018,Jul 23,Jul-23-2018	DNA-Seq Standard	1.0.0
/restricted/CNV/SJETV004_D.bed	SJ004704	SJETV004_D	Diagnosis	WGS	CNV	B-cell Acute Lymphoblastic Leukemia, ETV6-RUNX1	46,XY,t(12;14)(q24.1;q11.2)[20] /.nuc ish 12p13(TELx1), 21q22(AML1x2)(TEL con AML1x1)	-	SJC-DS-1001	28854978	The neoepitope landscape in pediatric cancers	8.39	B-cell Acute Lymphoblastic Leukemia, ETV6-RUNX1	Hematologic Malignancy	Not Hispanic Or Latino	Not Applicable	Not Applicable	Not Available	BLLETV6RUNX1	Black Or African American	Male	ETV6-RUNX1	Fresh/Frozen	Pediatric Cancer Genome Project (PCGP)	BALLETV6RUNX1	-	SJC-PB-1017	2018,Jul 23,Jul-23-2018	DNA-Seq Standard	1.0.0
/restricted/CNV/SJETV045_D.bed	SJ004745	SJETV045_D	Diagnosis	WGS	CNV	B-cell Acute Lymphoblastic Leukemia, ETV6-RUNX1	46,XY.nuc ish t(12;21)(p13;q22)(TEL-,AML1+;AML1+,TEL+),del(12)(p13)(TEL-)[21/100%]	-	SJC-DS-1001	28854978	The neoepitope landscape in pediatric cancers	2.69	B-cell Acute Lymphoblastic Leukemia, ETV6-RUNX1	Hematologic Malignancy	Not Hispanic Or Latino	Not Applicable	Not Applicable	Not Available	BLLETV6RUNX1	White	Male	ETV6-RUNX1	Fresh/Frozen	Pediatric Cancer Genome Project (PCGP)	BALLETV6RUNX1	-	SJC-PB-1017	2018,Jul 23,Jul-23-2018	DNA-Seq Standard	1.0.0
/restricted/CNV/SJPHALL009_D.bed	SJ003509	SJPHALL009_D	Diagnosis	WGS	CNV	B-cell Acute Lymphoblastic Leukemia, BCR-ABL1	46,XY,t(9;22)(q34;q11.2)[6]/46,XY[8]	-	SJC-DS-1001	28854978	The neoepitope landscape in pediatric cancers	14.73	Ph+ Acute Lymphoblastic Leukemia	Hematologic Malignancy	Not Hispanic Or Latino	Not Applicable	Not Applicable	Not Available	BLLBCRABL1	Black Or African American	Male	BCR-ABL1	Fresh/Frozen	Pediatric Cancer Genome Project (PCGP)	BALLBCRABL1	-	SJC-PB-1017	2018,Jul 23,Jul-23-2018	DNA-Seq Standard	1.0.0
/restricted/CNV/SJETV044_D.bed	SJ004744	SJETV044_D	Diagnosis	WGS	CNV	B-cell Acute Lymphoblastic Leukemia, ETV6-RUNX1	46,XY[15/100%] By FISH, MLL was NOT split	-	SJC-DS-1001	28854978	The neoepitope landscape in pediatric cancers	3.22	B-cell Acute Lymphoblastic Leukemia, ETV6-RUNX1	Hematologic Malignancy	Not Hispanic Or Latino	Not Applicable	Not Applicable	Not Available	BLLETV6RUNX1	White	Male	ETV6-RUNX1	Fresh/Frozen	Pediatric Cancer Genome Project (PCGP)	BALLETV6RUNX1	-	SJC-PB-1017	2018,Jul 23,Jul-23-2018	DNA-Seq Standard	1.0.0
/restricted/CNV/SJPHALL020037_D1.bed	SJ020037	SJPHALL020037_D1	Diagnosis	WGS	CNV	B-cell Acute Lymphoblastic Leukemia, BCR-ABL1	46,XX,t(9;22)(q34.1;q11.2)[2]/46,XX[18]	-	SJC-DS-1001	28854978	The neoepitope landscape in pediatric cancers	6.41	Lineage:B,Primary_subtype:Ph	Hematologic Malignancy	Not Available	Not Applicable	Not Applicable	Not Available	BLLBCRABL1	Not Available	Female	BCR-ABL1	Fresh/Frozen	Pediatric Cancer Genome Project (PCGP)	BALLBCRABL1	-	SJC-PB-1017	2018,Jul 23,Jul-23-2018	DNA-Seq Standard	1.0.0
/restricted/CNV/SJPHALL020034_D1.bed	SJ020034	SJPHALL020034_D1	Diagnosis	WGS	CNV	B-cell Acute Lymphoblastic Leukemia, BCR-ABL1	NA, SECOND SUBTYPE Hyperdiploid	N=52	SJC-DS-1001	28854978	The neoepitope landscape in pediatric cancers	14.44	Lineage:B,Primary_subtype:Ph,Secondary_subtype:Hyperdiploid	Hematologic Malignancy	Not Available	Not Applicable	Not Applicable	Not Available	BLLBCRABL1	Not Available	Female	BCR-ABL1	Fresh/Frozen	Pediatric Cancer Genome Project (PCGP)	BALLBCRABL1	-	SJC-PB-1017	2018,Jul 23,Jul-23-2018	DNA-Seq Standard	1.0.0
/restricted/CNV/SJE2A025_D.bed	SJ003825	SJE2A025_D	Diagnosis	WGS	CNV	B-cell Acute Lymphoblastic Leukemia, TCF3-PBX1	46,XX,der(19)t(1;19)(q23;p13.3)[20]	-	SJC-DS-1001	28854978	The neoepitope landscape in pediatric cancers	10.53	B-cell Acute Lymphoblastic Leukemia, E2A-PBX1	Hematologic Malignancy	Not Hispanic Or Latino	Not Applicable	Not Applicable	Not Available	BLLTCF3PBX1	White	Female	TCF3-PBX1	Not Available	Pediatric Cancer Genome Project (PCGP)	BALLTCF3PBX1	-	SJC-PB-1017	2018,Jul 23,Jul-23-2018	DNA-Seq Standard	1.0.0
/restricted/CNV/SJPHALL029_D.bed	SJ003529	SJPHALL029_D	Diagnosis	WGS	CNV	B-cell Acute Lymphoblastic Leukemia, BCR-ABL1	46,XY,del(9)(p22),der(9)del(9)(p22)t(9;22)(q34;q11.2),der(22)t(9;22)(q34;q11.2)[19]/47,idem,+der(22)t(9;22)[1]	-	SJC-DS-1001	28854978	The neoepitope landscape in pediatric cancers	4.91	Ph+ Acute Lymphoblastic Leukemia	Hematologic Malignancy	Not Hispanic Or Latino	Not Applicable	Not Applicable	Not Available	BLLBCRABL1	Black Or African American	Male	BCR-ABL1	Fresh/Frozen	Pediatric Cancer Genome Project (PCGP)	BALLBCRABL1	-	SJC-PB-1017	2018,Jul 23,Jul-23-2018	DNA-Seq Standard	1.0.0
/restricted/CNV/SJPHALL020033_D1.bed	SJ020033	SJPHALL020033_D1	Diagnosis	WGS	CNV	B-cell Acute Lymphoblastic Leukemia, BCR-ABL1	46,XY,t(9;22)(q34;q11.2)[12]/46,XY[2]	-	SJC-DS-1001	28854978	The neoepitope landscape in pediatric cancers	3.28	Lineage:B,Primary_subtype:Ph	Hematologic Malignancy	Not Available	Not Applicable	Not Applicable	Not Available	BLLBCRABL1	Not Available	Male	BCR-ABL1	Fresh/Frozen	Pediatric Cancer Genome Project (PCGP)	BALLBCRABL1	-	SJC-PB-1017	2018,Jul 23,Jul-23-2018	DNA-Seq Standard	1.0.0
/restricted/CNV/SJETV039_D.bed	SJ004739	SJETV039_D	Diagnosis	WGS	CNV	B-cell Acute Lymphoblastic Leukemia, ETV6-RUNX1	46,XX,del(6)(q15q21)[18/86%]/46,XX[3/14%]	-	SJC-DS-1001	28854978	The neoepitope landscape in pediatric cancers	5.26	B-cell Acute Lymphoblastic Leukemia, ETV6-RUNX1	Hematologic Malignancy	Not Hispanic Or Latino	Not Applicable	Not Applicable	Not Available	BLLETV6RUNX1	White	Female	ETV6-RUNX1	Fresh/Frozen	Pediatric Cancer Genome Project (PCGP)	BALLETV6RUNX1	-	SJC-PB-1017	2018,Jul 23,Jul-23-2018	DNA-Seq Standard	1.0.0
/restricted/CNV/SJE2A019_D.bed	SJ003819	SJE2A019_D	Diagnosis	WGS	CNV	B-cell Acute Lymphoblastic Leukemia, TCF3-PBX1	46,XY,del(9)(p22),del(9)(p13),der(19)t(1;19)(q23;p13.3)[20]	-	SJC-DS-1001	28854978	The neoepitope landscape in pediatric cancers	6.58	B-cell Acute Lymphoblastic Leukemia, E2A-PBX1	Hematologic Malignancy	Hispanic Or Latino	Not Applicable	Not Applicable	Not Available	BLLTCF3PBX1	White	Male	TCF3-PBX1	Not Available	Pediatric Cancer Genome Project (PCGP)	BALLTCF3PBX1	-	SJC-PB-1017	2018,Jul 23,Jul-23-2018	DNA-Seq Standard	1.0.0
/restricted/CNV/SJETV036_D.bed	SJ004736	SJETV036_D	Diagnosis	WGS	CNV	B-cell Acute Lymphoblastic Leukemia, Hyperdiploidy	NA	N=52	SJC-DS-1001	28854978	The neoepitope landscape in pediatric cancers	7.41	B-cell Acute Lymphoblastic Leukemia, ETV6-RUNX1	Hematologic Malignancy	Not Hispanic Or Latino	Not Applicable	Not Applicable	Not Available	BLLHYPER	White	Male	None	Fresh/Frozen	Pediatric Cancer Genome Project (PCGP)	BALLHYPER	-	SJC-PB-1017	2018,Jul 23,Jul-23-2018	DNA-Seq Standard	1.0.0
/restricted/CNV/SJPHALL006_D.bed	SJ003506	SJPHALL006_D	Diagnosis	WGS	CNV	B-cell Acute Lymphoblastic Leukemia, BCR-ABL1	46,XY,der(9)del(9)(p22)t(9;22)(q34;q11.2),der(22)t(9;22)[14]/46,XY[6]/.nuc ish 9q34(ABLx3),22q11(BCRx3)(ABL con BCRx2)	-	SJC-DS-1001	28854978	The neoepitope landscape in pediatric cancers	6.38	Ph+ Acute Lymphoblastic Leukemia	Hematologic Malignancy	Not Hispanic Or Latino	Not Applicable	Not Applicable	Not Available	BLLBCRABL1	White	Male	BCR-ABL1	Fresh/Frozen	Pediatric Cancer Genome Project (PCGP)	BALLBCRABL1	-	SJC-PB-1017	2018,Jul 23,Jul-23-2018	DNA-Seq Standard	1.0.0
/restricted/CNV/SJE2A002_D.bed	SJ003802	SJE2A002_D	Diagnosis	WGS	CNV	B-cell Acute Lymphoblastic Leukemia, TCF3-PBX1	46,XX,der(19)t(1;19)(q23;p13.3)[20]	-	SJC-DS-1001	28854978	The neoepitope landscape in pediatric cancers	15.45	B-cell Acute Lymphoblastic Leukemia, E2A-PBX1	Hematologic Malignancy	Not Hispanic Or Latino	Not Applicable	Not Applicable	Not Available	BLLTCF3PBX1	White	Female	TCF3-PBX1	Not Available	Pediatric Cancer Genome Project (PCGP)	BALLTCF3PBX1	-	SJC-PB-1017	2018,Jul 23,Jul-23-2018	DNA-Seq Standard	1.0.0
/restricted/CNV/SJPHALL004_D.bed	SJ003504	SJPHALL004_D	Diagnosis	WGS	CNV	B-cell Acute Lymphoblastic Leukemia, BCR-ABL1	46,XX,t(9;22)(q34;q11.2)[9]/46,XX,dup(1)(q21;q32),ider(9)(q10)t(9;22)(q34;q11.2),der(22)(9;22)[3]/45,XX,ider(9)(q10)t(9;22)(q34;q11.2),der(22)(9;22),-17[1]/46,XX[7]	-	SJC-DS-1001	28854978	The neoepitope landscape in pediatric cancers	14.99	Ph+ Acute Lymphoblastic Leukemia	Hematologic Malignancy	Not Hispanic Or Latino	Not Applicable	Not Applicable	Not Available	BLLBCRABL1	Asian	Female	BCR-ABL1	Fresh/Frozen	Pediatric Cancer Genome Project (PCGP)	BALLBCRABL1	-	SJC-PB-1017	2018,Jul 23,Jul-23-2018	DNA-Seq Standard	1.0.0
/restricted/CNV/SJHYPO147_D.bed	SJ003147	SJHYPO147_D	Diagnosis	WGS	CNV	B-cell Acute Lymphoblastic Leukemia, PAX5 alteration	45,XY,del(1)(p22p32),dic(9;20)(p13;q11.2)[14]/45,idem,del(4)(q21q25)[5]/46,XY[1]	-	SJC-DS-1001	25207766,28854978	Targetable kinase-activating lesions in Ph-like acute lymphoblastic leukemia,The neoepitope landscape in pediatric cancers	3.72	Hypodiploid Acute Lymphoblastic Leukemia	Hematologic Malignancy	Not Hispanic Or Latino	Not Applicable	Not Applicable	Not Available	BLLRGA	White	Male	None	Fresh/Frozen	Pediatric Cancer Genome Project (PCGP)	BALLPAX5	EGAS00001000654	SJC-PB-1013,SJC-PB-1017	2018,Jul 23,Jul-23-2018	DNA-Seq Standard	1.0.0
/restricted/CNV/SJPHALL007_D.bed	SJ003507	SJPHALL007_D	Diagnosis	WGS	CNV	B-cell Acute Lymphoblastic Leukemia, BCR-ABL1	46,XY,t(9;22)(q34;q11.2)[20]	-	SJC-DS-1001	28854978	The neoepitope landscape in pediatric cancers	5.86	Ph+ Acute Lymphoblastic Leukemia	Hematologic Malignancy	Not Hispanic Or Latino	Not Applicable	Not Applicable	Not Available	BLLBCRABL1	White	Male	BCR-ABL1	Fresh/Frozen	Pediatric Cancer Genome Project (PCGP)	BALLBCRABL1	-	SJC-PB-1017	2018,Jul 23,Jul-23-2018	DNA-Seq Standard	1.0.0
/restricted/CNV/SJHYPO123_D.bed	SJ003123	SJHYPO123_D	Diagnosis	WGS	CNV	B-cell Acute Lymphoblastic Leukemia, Hypodiploidy	27,XY,+13,+18,+21[cp8]/34,idem,+1,+2,+3,+5,+7,+15,+16[cp6]/46,XY[9]	-	SJC-DS-1001	23232254,23334668,25207766,28854978	Assessing telomeric DNA content in pediatric cancers using whole-genome sequencing data,The genomic landscape of hypodiploid acute lymphoblastic leukemia,Targetable kinase-activating lesions in Ph-like acute lymphoblastic leukemia,The neoepitope landscape in pediatric cancers	3.35	Hypodiploid Acute Lymphoblastic Leukemia	Hematologic Malignancy	Not Hispanic Or Latino	Not Applicable	Not Applicable	Not Available	BLLHYPO	White	Male	None	Not Available	Pediatric Cancer Genome Project (PCGP)	BALLHYPO	EGAS00001000380	SJC-PB-1006,SJC-PB-1007,SJC-PB-1013,SJC-PB-1017	2018,Jul 23,Jul-23-2018	DNA-Seq Standard	1.0.0
/restricted/CNV/SJERG021891_D1.bed	SJ021891	SJERG021891_D1	Diagnosis	WGS	CNV	B-cell Acute Lymphoblastic Leukemia, BCR-ABL1 like	46,XY[20]	-	SJC-DS-1001	25207766,28854978	Targetable kinase-activating lesions in Ph-like acute lymphoblastic leukemia,The neoepitope landscape in pediatric cancers	22.82	Lineage:B,Primary_subtype:Ph-like_non CRLF2	Hematologic Malignancy	Not Available	Not Applicable	Not Applicable	Not Available	BLLBCRABL1L	Not Available	Male	Not Available	Fresh/Frozen	Pediatric Cancer Genome Project (PCGP)	BALLBCRABL1L	EGAS00001000654	SJC-PB-1013,SJC-PB-1017	2018,Jul 23,Jul-23-2018	DNA-Seq Standard	1.0.0
/restricted/CNV/SJE2A003_D.bed	SJ003803	SJE2A003_D	Diagnosis	WGS	CNV	B-cell Acute Lymphoblastic Leukemia, TCF3-PBX1	46,XX,der(19)t(1;19)(q23;p13.1)[16]/46,XX[4]	-	SJC-DS-1001	28854978	The neoepitope landscape in pediatric cancers	3.61	B-cell Acute Lymphoblastic Leukemia, E2A-PBX1	Hematologic Malignancy	Not Hispanic Or Latino	Not Applicable	Not Applicable	Not Available	BLLTCF3PBX1	White	Female	TCF3-PBX1	Not Available	Pediatric Cancer Genome Project (PCGP)	BALLTCF3PBX1	-	SJC-PB-1017	2018,Jul 23,Jul-23-2018	DNA-Seq Standard	1.0.0
/restricted/CNV/SJHYPO146_D.bed	SJ003146	SJHYPO146_D	Diagnosis	WGS	CNV	B-cell Acute Lymphoblastic Leukemia, Hypodiploidy	27,XY,+17,+18,+21[5]/54,XY,+X,+Y,+17,+17,+18,+18,+21,+21[4]/54,XY,+X,+Y,+6,+17,+18,+18,+21,+21[2]/ 46,XY[8]	-	SJC-DS-1001	25207766,28854978	Targetable kinase-activating lesions in Ph-like acute lymphoblastic leukemia,The neoepitope landscape in pediatric cancers	5.43	Hypodiploid Acute Lymphoblastic Leukemia	Hematologic Malignancy	Not Hispanic Or Latino	Not Applicable	Not Applicable	Not Available	BLLHYPO	White	Male	None	Not Available	Pediatric Cancer Genome Project (PCGP)	BALLHYPO	EGAS00001000654	SJC-PB-1013,SJC-PB-1017	2018,Jul 23,Jul-23-2018	DNA-Seq Standard	1.0.0
/restricted/CNV/SJETV001_D.bed	SJ004701	SJETV001_D	Diagnosis	WGS	CNV	B-cell Acute Lymphoblastic Leukemia, ETV6-RUNX1	46,XX,t(9;12)(p13;p13) .nuc ish 12p13(TEL X1),21q22 (AML1X2)(TEL con AML1 x1)[13]/46,XX[9]	-	SJC-DS-1001	28854978	The neoepitope landscape in pediatric cancers	4.08	B-cell Acute Lymphoblastic Leukemia, ETV6-RUNX1	Hematologic Malignancy	Not Hispanic Or Latino	Not Applicable	Not Applicable	Not Available	BLLETV6RUNX1	White	Female	ETV6-RUNX1	Fresh/Frozen	Pediatric Cancer Genome Project (PCGP)	BALLETV6RUNX1	-	SJC-PB-1017	2018,Jul 23,Jul-23-2018	DNA-Seq Standard	1.0.0
/restricted/CNV/SJPHALL003_D.bed	SJ003503	SJPHALL003_D	Diagnosis	WGS	CNV	B-cell Acute Lymphoblastic Leukemia, BCR-ABL1	46,XX,t(9;22)(q34;q11.1).nuc ish 9q34(ABLx2),22q11.2(BCRx2)(ABL con BCRx1)[8]/46,XX[3]	-	SJC-DS-1001	28854978	The neoepitope landscape in pediatric cancers	12.49	Ph+ Acute Lymphoblastic Leukemia	Hematologic Malignancy	Not Available	Not Applicable	Not Applicable	Not Available	BLLBCRABL1	Not Available	Female	BCR-ABL1	Fresh/Frozen	Pediatric Cancer Genome Project (PCGP)	BALLBCRABL1	-	SJC-PB-1017	2018,Jul 23,Jul-23-2018	DNA-Seq Standard	1.0.0
/restricted/CNV/SJHYPER206_D.bed	SJ005506	SJHYPER206_D	Diagnosis	WGS	CNV	B-cell Acute Lymphoblastic Leukemia, Hyperdiploidy	58,XX,+X,dup(1)(q32q21),+4,+6,+8,+10,+12,+14,+15,+17,+18,+21,+21[12]/46,XX[8]	-	SJC-DS-1001	25207766,28854978	Targetable kinase-activating lesions in Ph-like acute lymphoblastic leukemia,The neoepitope landscape in pediatric cancers	7.13	Hyperdiploid Acute Lymphoblastic Leukemia	Hematologic Malignancy	Not Hispanic Or Latino	Not Applicable	Not Applicable	Not Available	BLLHYPER	White	Female	None	Not Available	Pediatric Cancer Genome Project (PCGP)	BALLHYPER	EGAS00001000654	SJC-PB-1013,SJC-PB-1017	2018,Jul 23,Jul-23-2018	DNA-Seq Standard	1.0.0
/restricted/CNV/SJHYPO110_D.bed	SJ003110	SJHYPO110_D	Diagnosis	WGS	CNV	B-cell Acute Lymphoblastic Leukemia, BCR-ABL1 like	45,XX,dic(9;20)(p11;q11.2)[15]/.ish dic(9;20)(p11;q11.2)(D9Z1+,D20Z1+)	-	SJC-DS-1001	25207766,28854978	Targetable kinase-activating lesions in Ph-like acute lymphoblastic leukemia,The neoepitope landscape in pediatric cancers	1.87	Hypodiploid Acute Lymphoblastic Leukemia	Hematologic Malignancy	Not Hispanic Or Latino	Not Applicable	Not Applicable	Not Available	BLLBCRABL1L	White	Female	P2RY8-CRLF2	Not Available	Pediatric Cancer Genome Project (PCGP)	BALLBCRABL1L	EGAS00001000654	SJC-PB-1013,SJC-PB-1017	2018,Jul 23,Jul-23-2018	DNA-Seq Standard	1.0.0
/restricted/CNV/SJERG020309_D1.bed	SJ020309	SJERG020309_D1	Diagnosis	WGS	CNV	B-cell Acute Lymphoblastic Leukemia, DUX4-IGH	46,XX,del(6)(q15q23),t(7;8)(p15;q22),add(9)(p13)[12]/46,XX[8]	-	SJC-DS-1001	28854978	The neoepitope landscape in pediatric cancers	17.50	Lineage:B,Primary_subtype:DUX4	Hematologic Malignancy	Not Available	Not Applicable	Not Applicable	Not Available	BLLRGA	Not Available	Female	IGH-DUX4	Fresh/Frozen	Pediatric Cancer Genome Project (PCGP)	BALLDUX4IGH	-	SJC-PB-1017	2018,Jul 23,Jul-23-2018	DNA-Seq Standard	1.0.0
/restricted/CNV/SJHYPO120_D.bed	SJ003120	SJHYPO120_D	Diagnosis	WGS	CNV	B-cell Acute Lymphoblastic Leukemia, Hypodiploidy	39,X,+X,+1,+2,+5,der(5)t(5;11)(q35;q12),+6,+8,+10,+11,+12,add(12)(p11.2),+13,+14,+19,+20,+21,+2mar[6]/68-71,idemx2,i(3)(p11.1)x2,-11[cp5]/39,X,+add(X)(q24),+1,add(1)(q24),+2,i(3)(p11.1),+5,inv(5)(p15.3q13),+6,+8,+9,add(9)(p22),+11,+12,der(12)t(7;12)(q11.2;q24.1),+13,+14,+17,add(17)(q25),+19,+20,+21,add(21)(q22),+mar[3]/46,XX[6]	-	SJC-DS-1001	23232254,23334668,28854978	Assessing telomeric DNA content in pediatric cancers using whole-genome sequencing data,The genomic landscape of hypodiploid acute lymphoblastic leukemia,The neoepitope landscape in pediatric cancers	10.22	Hypodiploid Acute Lymphoblastic Leukemia	Hematologic Malignancy	Hispanic Or Latino	Not Applicable	Not Applicable	Not Available	BLLHYPO	Not Available	Female	TP53	Fresh/Frozen	Pediatric Cancer Genome Project (PCGP)	BALLHYPO	EGAS00001000380	SJC-PB-1006,SJC-PB-1007,SJC-PB-1017	2018,Jul 23,Jul-23-2018	DNA-Seq Standard	1.0.0
/restricted/CNV/SJERG020308_D1.bed	SJ020308	SJERG020308_D1	Diagnosis	WGS	CNV	B-cell Acute Lymphoblastic Leukemia, DUX4-IGH	46,XY,del(9)(p21)[17]/46,XY[3]	-	SJC-DS-1001	28854978	The neoepitope landscape in pediatric cancers	18.02	Lineage:B,Primary_subtype:DUX4	Hematologic Malignancy	Not Available	Not Applicable	Not Applicable	Not Available	BLLRGA	Not Available	Male	IGH-DUX4	Fresh/Frozen	Pediatric Cancer Genome Project (PCGP)	BALLDUX4IGH	-	SJC-PB-1017	2018,Jul 23,Jul-23-2018	DNA-Seq Standard	1.0.0
/restricted/CNV/SJHYPO119_D.bed	SJ003119	SJHYPO119_D	Diagnosis	WGS	CNV	B-cell Acute Lymphoblastic Leukemia, Hypodiploidy	37,X,+X,+1,+5,+6,+8,+10,+11,+13,+14,+17,+18,+19,+21,+22[5]/74,idemx2[1]/46,XX[2]	-	SJC-DS-1001	23232254,23334668,28854978	Assessing telomeric DNA content in pediatric cancers using whole-genome sequencing data,The genomic landscape of hypodiploid acute lymphoblastic leukemia,The neoepitope landscape in pediatric cancers	11.60	Hypodiploid Acute Lymphoblastic Leukemia	Hematologic Malignancy	Not Available	Not Applicable	Not Applicable	Not Available	BLLHYPO	Not Available	Female	TP53	Not Available	Pediatric Cancer Genome Project (PCGP)	BALLHYPO	EGAS00001000380	SJC-PB-1006,SJC-PB-1007,SJC-PB-1017	2018,Jul 23,Jul-23-2018	DNA-Seq Standard	1.0.0
/restricted/CNV/SJERG020306_D1.bed	SJ020306	SJERG020306_D1	Diagnosis	WGS	CNV	B-cell Acute Lymphoblastic Leukemia, DUX4-IGH	46,XY[34]	-	SJC-DS-1001	28854978	The neoepitope landscape in pediatric cancers	20.39	Lineage:B,Primary_subtype:DUX4	Hematologic Malignancy	Not Available	Not Applicable	Not Applicable	Not Available	BLLRGA	Not Available	Male	IGH-DUX4	Fresh/Frozen	Pediatric Cancer Genome Project (PCGP)	BALLDUX4IGH	-	SJC-PB-1017	2018,Jul 23,Jul-23-2018	DNA-Seq Standard	1.0.0
/restricted/CNV/SJERG020305_D1.bed	SJ020305	SJERG020305_D1	Diagnosis	WGS	CNV	B-cell Acute Lymphoblastic Leukemia, DUX4-IGH	46,XY[30]	-	SJC-DS-1001	28854978	The neoepitope landscape in pediatric cancers	19.68	Lineage:B,Primary_subtype:DUX4	Hematologic Malignancy	Not Available	Not Applicable	Not Applicable	Not Available	BLLRGA	Not Available	Male	MT.ND6-DUX4(IGV-contig)	Fresh/Frozen	Pediatric Cancer Genome Project (PCGP)	BALLDUX4IGH	-	SJC-PB-1017	2018,Jul 23,Jul-23-2018	DNA-Seq Standard	1.0.0
/restricted/CNV/SJHYPO056_D.bed	SJ003056	SJHYPO056_D	Diagnosis	WGS	CNV	B-cell Acute Lymphoblastic Leukemia, Hypodiploidy	25,X,+14,+21[9]/46,XY[13]	-	SJC-DS-1001	23232254,23334668,28854978	Assessing telomeric DNA content in pediatric cancers using whole-genome sequencing data,The genomic landscape of hypodiploid acute lymphoblastic leukemia,The neoepitope landscape in pediatric cancers	13.60	Hypodiploid Acute Lymphoblastic Leukemia	Hematologic Malignancy	Not Available	Not Applicable	Not Applicable	Not Available	BLLHYPO	Not Available	Male	None	Not Available	Pediatric Cancer Genome Project (PCGP)	BALLHYPO	EGAS00001000380	SJC-PB-1006,SJC-PB-1007,SJC-PB-1017	2018,Jul 23,Jul-23-2018	DNA-Seq Standard	1.0.0
/restricted/CNV/SJPHALL020047_D1.bed	SJ020047	SJPHALL020047_D1	Diagnosis	WGS	CNV	B-cell Acute Lymphoblastic Leukemia, BCR-ABL1	46,XY,t(9;22)(q34;q11.2)[4]/46,idem,t(1;20)(q21;q11.2),der(20)t(1;20)[12]/46,XY[4]	-	SJC-DS-1001	28854978	The neoepitope landscape in pediatric cancers	16.50	Lineage:B,Primary_subtype:Ph	Hematologic Malignancy	Not Available	Not Applicable	Not Applicable	Not Available	BLLBCRABL1	Not Available	Male	BCR-ABL1	Fresh/Frozen	Pediatric Cancer Genome Project (PCGP)	BALLBCRABL1	-	SJC-PB-1017	2018,Jul 23,Jul-23-2018	DNA-Seq Standard	1.0.0
/restricted/CNV/SJBALL101_D.bed	SJ004101	SJBALL101_D	Diagnosis	WGS	CNV	B-cell Acute Lymphoblastic Leukemia, iAMP21	46,XX,add(21)(q22)amp(AML1)[6]/46,XX[17]	-	SJC-DS-1001	25207766,28854978	Targetable kinase-activating lesions in Ph-like acute lymphoblastic leukemia,The neoepitope landscape in pediatric cancers	13.75	B-cell Acute Lymphoblastic Leukemia, NOS	Hematologic Malignancy	Not Hispanic Or Latino	Not Applicable	Not Applicable	Not Available	BLLIAMP21	White	Female	P2RY8-CRLF2	Fresh/Frozen	Pediatric Cancer Genome Project (PCGP)	BALLIAMP21	EGAS00001000654	SJC-PB-1013,SJC-PB-1017	2018,Jul 23,Jul-23-2018	DNA-Seq Standard	1.0.0
/restricted/CNV/SJBALL063_D.bed	SJ004063	SJBALL063_D	Diagnosis	WGS	CNV	B-cell Acute Lymphoblastic Leukemia, BCR-ABL1 like	46,XX,i(9)(q10)[17]/46,XX[3]	-	SJC-DS-1001	25207766	Targetable kinase-activating lesions in Ph-like acute lymphoblastic leukemia	15.78	B-cell Acute Lymphoblastic Leukemia, NOS	Hematologic Malignancy	Not Hispanic Or Latino	Not Applicable	Not Applicable	Not Available	BLLBCRABL1L	White	Female	IL7R	Not Available	Pediatric Cancer Genome Project (PCGP)	BALLBCRABL1L	EGAS00001000654	SJC-PB-1013	2018,Jul 23,Jul-23-2018	DNA-Seq Standard	1.0.0
/restricted/CNV/SJBALL011_D.bed	SJ004011	SJBALL011_D	Diagnosis	WGS	CNV	B-cell Acute Lymphoblastic Leukemia, BCR-ABL1 like	46,XY[23] By FISH MLL was NOT rearranged	-	SJC-DS-1001	25207766,28854978	Targetable kinase-activating lesions in Ph-like acute lymphoblastic leukemia,The neoepitope landscape in pediatric cancers	18.01	B-cell Acute Lymphoblastic Leukemia, NOS	Hematologic Malignancy	Hispanic Or Latino	Not Applicable	Not Applicable	Not Available	BLLBCRABL1L	White	Male	Not Available	Not Available	Pediatric Cancer Genome Project (PCGP)	BALLBCRABL1L	EGAS00001000654	SJC-PB-1013,SJC-PB-1017	2018,Jul 23,Jul-23-2018	DNA-Seq Standard	1.0.0
/restricted/CNV/SJETV068_D.bed	SJ004768	SJETV068_D	Diagnosis	WGS	CNV	B-cell Acute Lymphoblastic Leukemia, ETV6-RUNX1	46,XX,del(6)(q21q25)[9]/46,XX[11]	-	SJC-DS-1001	28854978	The neoepitope landscape in pediatric cancers	2.75	B-cell Acute Lymphoblastic Leukemia, ETV6-RUNX1	Hematologic Malignancy	Not Hispanic Or Latino	Not Applicable	Not Applicable	Not Available	BLLETV6RUNX1	White	Female	ETV6-RUNX1	Fresh/Frozen	Pediatric Cancer Genome Project (PCGP)	BALLETV6RUNX1	-	SJC-PB-1017	2018,Jul 23,Jul-23-2018	DNA-Seq Standard	1.0.0
/restricted/CNV/SJBALL012_D.bed	SJ004012	SJBALL012_D	Diagnosis	WGS	CNV	B-cell Acute Lymphoblastic Leukemia, BCR-ABL1 like	46,XY[19]/.nuc ish 12p13(TELx2),21q22(AML1x2) [82.5%]	-	SJC-DS-1001	25207766	Targetable kinase-activating lesions in Ph-like acute lymphoblastic leukemia	3.98	B-cell Acute Lymphoblastic Leukemia, NOS	Hematologic Malignancy	Not Hispanic Or Latino	Not Applicable	Not Applicable	Not Available	BLLBCRABL1L	White	Male	EBF1-PDGFRB	Not Available	Pediatric Cancer Genome Project (PCGP)	BALLBCRABL1L	EGAS00001000654	SJC-PB-1013	2018,Jul 23,Jul-23-2018	DNA-Seq Standard	1.0.0
/restricted/CNV/SJPHALL020044_D1.bed	SJ020044	SJPHALL020044_D1	Diagnosis	WGS	CNV	B-cell Acute Lymphoblastic Leukemia, BCR-ABL1	46,XY,t(9;22)(q34;q11.2)[20]	-	SJC-DS-1001	-	-	16.29	Lineage:B,Primary_subtype:Ph	Hematologic Malignancy	Not Available	Not Applicable	Not Applicable	Not Available	BLLBCRABL1	Not Available	Male	BCR-ABL1	Fresh/Frozen	Pediatric Cancer Genome Project (PCGP)	BALLBCRABL1	-	-	2018,Jul 23,Jul-23-2018	DNA-Seq Standard	1.0.0
/restricted/CNV/SJETV083_D.bed	SJ004783	SJETV083_D	Diagnosis	WGS	CNV	B-cell Acute Lymphoblastic Leukemia, ETV6-RUNX1	46,X,add(X)(p22.3)[7]/46,XX[24]	-	SJC-DS-1001	28854978	The neoepitope landscape in pediatric cancers	2.68	B-cell Acute Lymphoblastic Leukemia, ETV6-RUNX1	Hematologic Malignancy	Not Hispanic Or Latino	Not Applicable	Not Applicable	Not Available	BLLETV6RUNX1	White	Female	ETV6-RUNX1	Fresh/Frozen	Pediatric Cancer Genome Project (PCGP)	BALLETV6RUNX1	-	SJC-PB-1017	2018,Jul 23,Jul-23-2018	DNA-Seq Standard	1.0.0
/restricted/CNV/SJETV084_D.bed	SJ004784	SJETV084_D	Diagnosis	WGS	CNV	B-cell Acute Lymphoblastic Leukemia, ETV6-RUNX1	46,XX,del(11)(q14)[10]/46,XX[2]	-	SJC-DS-1001	28854978	The neoepitope landscape in pediatric cancers	3.47	B-cell Acute Lymphoblastic Leukemia, ETV6-RUNX1	Hematologic Malignancy	Not Hispanic Or Latino	Not Applicable	Not Applicable	Not Available	BLLETV6RUNX1	Black Or African American	Female	ETV6-RUNX1	Fresh/Frozen	Pediatric Cancer Genome Project (PCGP)	BALLETV6RUNX1	-	SJC-PB-1017	2018,Jul 23,Jul-23-2018	DNA-Seq Standard	1.0.0
/restricted/CNV/SJBALL262_D.bed	SJ004262	SJBALL262_D	Diagnosis	WGS	CNV	B-cell Acute Lymphoblastic Leukemia, BCR-ABL1 like	46,XY[18]	-	SJC-DS-1001	25207766,28854978	Targetable kinase-activating lesions in Ph-like acute lymphoblastic leukemia,The neoepitope landscape in pediatric cancers	18.50	Lineage:B,Primary_subtype:Ph-like_non CRLF2	Hematologic Malignancy	Not Available	Not Applicable	Not Applicable	Not Available	BLLBCRABL1L	Not Available	Male	RCSD1-ABL2	Not Available	Pediatric Cancer Genome Project (PCGP)	BALLBCRABL1L	EGAS00001000654	SJC-PB-1013,SJC-PB-1017	2018,Jul 23,Jul-23-2018	DNA-Seq Standard	1.0.0
/restricted/CNV/SJPHALL020040_D1.bed	SJ020040	SJPHALL020040_D1	Diagnosis	WGS	CNV	B-cell Acute Lymphoblastic Leukemia, BCR-ABL1	47,XY,t(9;22)(q34;q11.2),+der(22)t(9;22)(q34;q11.2)[19]	-	SJC-DS-1001	28854978	The neoepitope landscape in pediatric cancers	2.92	Ph+ Acute Lymphoblastic Leukemia	Hematologic Malignancy	Not Available	Not Applicable	Not Applicable	Not Available	BLLBCRABL1	Not Available	Male	BCR-ABL1	Fresh/Frozen	Pediatric Cancer Genome Project (PCGP)	BALLBCRABL1	-	SJC-PB-1017	2018,Jul 23,Jul-23-2018	DNA-Seq Standard	1.0.0
/restricted/CNV/SJBALL264_D.bed	SJ004264	SJBALL264_D	Diagnosis	WGS	CNV	B-cell Acute Lymphoblastic Leukemia, Hyperdiploidy	51,XY,del(3)(q13.2q23),+6,del(7)(p13p22),+10,+11,der(12)del(12)(p11.2p13)del(12)(q15q24.1),+21,+mar[9]/46,XY[11]	-	SJC-DS-1001	25207766,28854978	Targetable kinase-activating lesions in Ph-like acute lymphoblastic leukemia,The neoepitope landscape in pediatric cancers	11.33	Lineage:B,Primary_subtype:Hyperdiploid	Hematologic Malignancy	Not Available	Not Applicable	Not Applicable	Not Available	BLLHYPER	Not Available	Male	None	Not Available	Pediatric Cancer Genome Project (PCGP)	BALLHYPER	EGAS00001000654	SJC-PB-1013,SJC-PB-1017	2018,Jul 23,Jul-23-2018	DNA-Seq Standard	1.0.0
/restricted/CNV/SJETV082_D.bed	SJ004782	SJETV082_D	Diagnosis	WGS	CNV	B-cell Acute Lymphoblastic Leukemia, ETV6-RUNX1	46,XY[26]	-	SJC-DS-1001	28854978	The neoepitope landscape in pediatric cancers	5.48	B-cell Acute Lymphoblastic Leukemia, ETV6-RUNX1	Hematologic Malignancy	Not Available	Not Applicable	Not Applicable	Not Available	BLLETV6RUNX1	White	Male	ETV6-RUNX1	Fresh/Frozen	Pediatric Cancer Genome Project (PCGP)	BALLETV6RUNX1	-	SJC-PB-1017	2018,Jul 23,Jul-23-2018	DNA-Seq Standard	1.0.0
/restricted/CNV/SJBALL263_D.bed	SJ004263	SJBALL263_D	Diagnosis	WGS	CNV	B-cell Acute Lymphoblastic Leukemia, BCR-ABL1 like	46,XY[27]	-	SJC-DS-1001	25207766,28854978	Targetable kinase-activating lesions in Ph-like acute lymphoblastic leukemia,The neoepitope landscape in pediatric cancers	14.25	Lineage:B,Primary_subtype:Ph-like_non CRLF2	Hematologic Malignancy	Not Available	Not Applicable	Not Applicable	Not Available	BLLBCRABL1L	Not Available	Male	IL7R	Not Available	Pediatric Cancer Genome Project (PCGP)	BALLBCRABL1L	EGAS00001000654	SJC-PB-1013,SJC-PB-1017	2018,Jul 23,Jul-23-2018	DNA-Seq Standard	1.0.0
/restricted/CNV/SJBALL231_D.bed	SJ004231	SJBALL231_D	Diagnosis	WGS	CNV	B-cell Acute Lymphoblastic Leukemia, BCR-ABL1 like	46,XY,der(9)t(9;11)(p13;q12)[15]/46,XY[2]	-	SJC-DS-1001	25207766,28854978	Targetable kinase-activating lesions in Ph-like acute lymphoblastic leukemia,The neoepitope landscape in pediatric cancers	11.25	B-cell Acute Lymphoblastic Leukemia, NOS	Hematologic Malignancy	Not Hispanic Or Latino	Not Applicable	Not Applicable	Not Available	BLLBCRABL1L	Asian	Male	JAK2	Fresh/Frozen	Pediatric Cancer Genome Project (PCGP)	BALLBCRABL1L	EGAS00001000654	SJC-PB-1013,SJC-PB-1017	2018,Jul 23,Jul-23-2018	DNA-Seq Standard	1.0.0
/restricted/CNV/SJBALL239_D.bed	SJ004239	SJBALL239_D	Diagnosis	WGS	CNV	B-cell Acute Lymphoblastic Leukemia, iAMP21	46,XY,add(21)(q22)(ampAML1)[9]/47,idem,+mar[3]/46,XY[2]	-	SJC-DS-1001	25207766,28854978	Targetable kinase-activating lesions in Ph-like acute lymphoblastic leukemia,The neoepitope landscape in pediatric cancers	13.38	B-cell Acute Lymphoblastic Leukemia, NOS	Hematologic Malignancy	Hispanic Or Latino	Not Applicable	Not Applicable	Not Available	BLLIAMP21	White	Male	None	Fresh/Frozen	Pediatric Cancer Genome Project (PCGP)	BALLIAMP21	EGAS00001000654	SJC-PB-1013,SJC-PB-1017	2018,Jul 23,Jul-23-2018	DNA-Seq Standard	1.0.0
/restricted/CNV/SJBALL247_D.bed	SJ004247	SJBALL247_D	Diagnosis	WGS	CNV	B-cell Acute Lymphoblastic Leukemia, ETV6-RUNX1 like	46,XY,t(7;7)(q11.2;p22),t(9;12)(q13;p11.2),der(16)del(16)(p13.1)del(16)(q13),add(17)(q25)[10]/46,idem,t(2;8)(p21;q24)[14]/46,XY[2]	-	SJC-DS-1001	25207766,28854978	Targetable kinase-activating lesions in Ph-like acute lymphoblastic leukemia,The neoepitope landscape in pediatric cancers	1.64	B-cell Acute Lymphoblastic Leukemia, NOS	Hematologic Malignancy	Not Hispanic Or Latino	Not Applicable	Not Applicable	Not Available	BLLRGA	White	Male	Not Available	Fresh/Frozen	Pediatric Cancer Genome Project (PCGP)	BALLETV6RUNX1L	EGAS00001000654	SJC-PB-1013,SJC-PB-1017	2018,Jul 23,Jul-23-2018	DNA-Seq Standard	1.0.0
/restricted/CNV/SJETV077_D.bed	SJ004777	SJETV077_D	Diagnosis	WGS	CNV	B-cell Acute Lymphoblastic Leukemia, ETV6-RUNX1	46,XY,del(12)(p13)[18]/46,XY[2]	-	SJC-DS-1001	28854978	The neoepitope landscape in pediatric cancers	3.27	B-cell Acute Lymphoblastic Leukemia, ETV6-RUNX1	Hematologic Malignancy	Hispanic Or Latino	Not Applicable	Not Applicable	Not Available	BLLETV6RUNX1	White	Male	ETV6-RUNX1	Fresh/Frozen	Pediatric Cancer Genome Project (PCGP)	BALLETV6RUNX1	-	SJC-PB-1017	2018,Jul 23,Jul-23-2018	DNA-Seq Standard	1.0.0
/restricted/CNV/SJETV078_D.bed	SJ004778	SJETV078_D	Diagnosis	WGS	CNV	B-cell Acute Lymphoblastic Leukemia, ETV6-RUNX1	46,XY,del(2)(p25),del(8)(p21),del(12)(p13)[18]/46,XY[2]	-	SJC-DS-1001	28854978	The neoepitope landscape in pediatric cancers	4.06	B-cell Acute Lymphoblastic Leukemia, ETV6-RUNX1	Hematologic Malignancy	Not Hispanic Or Latino	Not Applicable	Not Applicable	Not Available	BLLETV6RUNX1	Black Or African American	Male	ETV6-RUNX1	Fresh/Frozen	Pediatric Cancer Genome Project (PCGP)	BALLETV6RUNX1	-	SJC-PB-1017	2018,Jul 23,Jul-23-2018	DNA-Seq Standard	1.0.0
/restricted/CNV/SJBALL020589_D1.bed	SJ020589	SJBALL020589_D1	Diagnosis	WGS	CNV	B-cell Acute Lymphoblastic Leukemia, BCR-ABL1 like	NA	N=46	SJC-DS-1001	25207766,28854978	Targetable kinase-activating lesions in Ph-like acute lymphoblastic leukemia,The neoepitope landscape in pediatric cancers	14.08	Lineage:B,Primary_subtype:Ph-like_non CRLF2	Hematologic Malignancy	Not Available	Not Applicable	Not Applicable	Not Available	BLLBCRABL1L	Not Available	Male	ATF7IP-JAK2	Fresh/Frozen	Pediatric Cancer Genome Project (PCGP)	BALLBCRABL1L	EGAS00001000654	SJC-PB-1013,SJC-PB-1017	2018,Jul 23,Jul-23-2018	DNA-Seq Standard	1.0.0
/restricted/CNV/SJERG002_D.bed	SJ003602	SJERG002_D	Diagnosis	WGS	CNV	B-cell Acute Lymphoblastic Leukemia, DUX4-IGH	46,XY(unbanded)[5]	-	SJC-DS-1001	28854978	The neoepitope landscape in pediatric cancers	7.81	B-cell Acute Lymphoblastic Leukemia, ERG	Hematologic Malignancy	Not Available	Not Applicable	Not Applicable	Not Available	BLLRGA	Not Available	Male	IGH-DUX4	Fresh/Frozen	Pediatric Cancer Genome Project (PCGP)	BALLDUX4IGH	-	SJC-PB-1017	2018,Jul 23,Jul-23-2018	DNA-Seq Standard	1.0.0
/restricted/CNV/SJETV098_D.bed	SJ004798	SJETV098_D	Diagnosis	WGS	CNV	B-cell Acute Lymphoblastic Leukemia, ETV6-RUNX1	46,XY,del(12)(p13)[3]/46,idem,add(X)(p22.1),del(6)(q13q21)[7]/46,XY[3]	-	SJC-DS-1001	28854978	The neoepitope landscape in pediatric cancers	3.16	B-cell Acute Lymphoblastic Leukemia, ETV6-RUNX1	Hematologic Malignancy	Not Hispanic Or Latino	Not Applicable	Not Applicable	Not Available	BLLETV6RUNX1	White	Male	ETV6-RUNX1	Fresh/Frozen	Pediatric Cancer Genome Project (PCGP)	BALLETV6RUNX1	-	SJC-PB-1017	2018,Jul 23,Jul-23-2018	DNA-Seq Standard	1.0.0
/restricted/CNV/SJHYPER146_D.bed	SJ005446	SJHYPER146_D	Diagnosis	WGS	CNV	B-cell Acute Lymphoblastic Leukemia, Hyperdiploidy	NA	N=55	SJC-DS-1001	25207766,28854978	Targetable kinase-activating lesions in Ph-like acute lymphoblastic leukemia,The neoepitope landscape in pediatric cancers	Not Available	Hyperdiploid Acute Lymphoblastic Leukemia	Hematologic Malignancy	Not Available	Not Applicable	Not Applicable	Not Available	BLLHYPER	Not Available	Female	None	Not Available	Pediatric Cancer Genome Project (PCGP)	BALLHYPER	EGAS00001000654	SJC-PB-1013,SJC-PB-1017	2018,Jul 23,Jul-23-2018	DNA-Seq Standard	1.0.0
/restricted/CNV/SJBALL020579_D1.bed	SJ020579	SJBALL020579_D1	Diagnosis	WGS	CNV	B-cell Acute Lymphoblastic Leukemia, BCR-ABL1 like	NA	N=46	SJC-DS-1001	25207766,28854978	Targetable kinase-activating lesions in Ph-like acute lymphoblastic leukemia,The neoepitope landscape in pediatric cancers	13.00	Lineage:B,Primary_subtype:Ph-like_non CRLF2	Hematologic Malignancy	Not Available	Not Applicable	Not Applicable	Not Available	BLLBCRABL1L	Not Available	Male	IGH-EPOR	Fresh/Frozen	Pediatric Cancer Genome Project (PCGP)	BALLBCRABL1L	EGAS00001000654	SJC-PB-1013,SJC-PB-1017	2018,Jul 23,Jul-23-2018	DNA-Seq Standard	1.0.0
/restricted/CNV/SJHYPER120_D.bed	SJ005420	SJHYPER120_D	Diagnosis	WGS	CNV	B-cell Acute Lymphoblastic Leukemia, Hyperdiploidy	52,XY,+X,+10,+14,+21,+21,+mar[13]/46,XY[7]	-	SJC-DS-1001	25207766,28854978	Targetable kinase-activating lesions in Ph-like acute lymphoblastic leukemia,The neoepitope landscape in pediatric cancers	3.47	Hyperdiploid Acute Lymphoblastic Leukemia	Hematologic Malignancy	Not Hispanic Or Latino	Not Applicable	Not Applicable	Not Available	BLLHYPER	White	Male	None	Not Available	Pediatric Cancer Genome Project (PCGP)	BALLHYPER	EGAS00001000654	SJC-PB-1013,SJC-PB-1017	2018,Jul 23,Jul-23-2018	DNA-Seq Standard	1.0.0
/restricted/CNV/SJHYPER021_D.bed	SJ005321	SJHYPER021_D	Diagnosis	WGS	CNV	B-cell Acute Lymphoblastic Leukemia, Hyperdiploidy	60,XX,+X,+4,+5,+6,+8,+10,+11,+12,+13,+14,+17,+18,+21,+21[cp7]/46,XX[14]	-	SJC-DS-1001	25207766,28854978	Targetable kinase-activating lesions in Ph-like acute lymphoblastic leukemia,The neoepitope landscape in pediatric cancers	18.46	Hyperdiploid Acute Lymphoblastic Leukemia	Hematologic Malignancy	Not Hispanic Or Latino	Not Applicable	Not Applicable	Not Available	BLLHYPER	White	Male	None	Not Available	Pediatric Cancer Genome Project (PCGP)	BALLHYPER	EGAS00001000654	SJC-PB-1013,SJC-PB-1017	2018,Jul 23,Jul-23-2018	DNA-Seq Standard	1.0.0
/restricted/CNV/SJBALL020595_D1.bed	SJ020595	SJBALL020595_D1	Diagnosis	WGS	CNV	B-cell Acute Lymphoblastic Leukemia, DUX4-IGH	46,XY[20]	-	SJC-DS-1001	28854978	The neoepitope landscape in pediatric cancers	13.17	Lineage:B,Primary_subtype:DUX4	Hematologic Malignancy	Not Available	Not Applicable	Not Applicable	Not Available	BLLRGA	Not Available	Male	DUX4-IGH	Fresh/Frozen	Pediatric Cancer Genome Project (PCGP)	BALLDUX4IGH	-	SJC-PB-1017	2018,Jul 23,Jul-23-2018	DNA-Seq Standard	1.0.0
/restricted/CNV/SJETV096_D.bed	SJ004796	SJETV096_D	Diagnosis	WGS	CNV	B-cell Acute Lymphoblastic Leukemia, ETV6-RUNX1	46,XX[20]	-	SJC-DS-1001	28854978	The neoepitope landscape in pediatric cancers	8.59	B-cell Acute Lymphoblastic Leukemia, ETV6-RUNX1	Hematologic Malignancy	Not Hispanic Or Latino	Not Applicable	Not Applicable	Not Available	BLLETV6RUNX1	White	Female	ETV6-RUNX1	Fresh/Frozen	Pediatric Cancer Genome Project (PCGP)	BALLETV6RUNX1	-	SJC-PB-1017	2018,Jul 23,Jul-23-2018	DNA-Seq Standard	1.0.0
/restricted/CNV/SJETV046_D.bed	SJ004746	SJETV046_D	Diagnosis	WGS	CNV	B-cell Acute Lymphoblastic Leukemia, ETV6-RUNX1	46,XY.nuc ish 12p13(TELx2),21q22(AML1x2)(TEL con AML1x1) [16/100%]	-	SJC-DS-1001	28854978	The neoepitope landscape in pediatric cancers	4.70	B-cell Acute Lymphoblastic Leukemia, ETV6-RUNX1	Hematologic Malignancy	Not Hispanic Or Latino	Not Applicable	Not Applicable	Not Available	BLLETV6RUNX1	White	Male	ETV6-RUNX1	Fresh/Frozen	Pediatric Cancer Genome Project (PCGP)	BALLETV6RUNX1	-	SJC-PB-1017	2018,Jul 23,Jul-23-2018	DNA-Seq Standard	1.0.0
/restricted/CNV/SJBALL020469_D1.bed	SJ020469	SJBALL020469_D1	Diagnosis	WGS	CNV	B-cell Acute Lymphoblastic Leukemia, DUX4-IGH	46,XY,del(6)(q15q21)[3]/46,XY[20]	-	SJC-DS-1001	28854978	The neoepitope landscape in pediatric cancers	15.42	Lineage:B,Primary_subtype:DUX4	Hematologic Malignancy	Not Available	Not Applicable	Not Applicable	Not Available	BLLRGA	Not Available	Male	DUX4-IGH	Fresh/Frozen	Pediatric Cancer Genome Project (PCGP)	BALLDUX4IGH	-	SJC-PB-1017	2018,Jul 23,Jul-23-2018	DNA-Seq Standard	1.0.0
/restricted/CNV/SJHYPER150_D.bed	SJ005450	SJHYPER150_D	Diagnosis	WGS	CNV	B-cell Acute Lymphoblastic Leukemia, Hyperdiploidy	NA	N=53	SJC-DS-1001	25207766,28854978	Targetable kinase-activating lesions in Ph-like acute lymphoblastic leukemia,The neoepitope landscape in pediatric cancers	Not Available	Hyperdiploid Acute Lymphoblastic Leukemia	Hematologic Malignancy	Not Available	Not Applicable	Not Applicable	Not Available	BLLHYPER	Not Available	Male	None	Not Available	Pediatric Cancer Genome Project (PCGP)	BALLHYPER	EGAS00001000654	SJC-PB-1013,SJC-PB-1017	2018,Jul 23,Jul-23-2018	DNA-Seq Standard	1.0.0
/restricted/CNV/SJETV074_D.bed	SJ004774	SJETV074_D	Diagnosis	WGS	CNV	B-cell Acute Lymphoblastic Leukemia, ETV6-RUNX1	46,XX[20]	-	SJC-DS-1001	28854978	The neoepitope landscape in pediatric cancers	2.30	B-cell Acute Lymphoblastic Leukemia, ETV6-RUNX1	Hematologic Malignancy	Not Hispanic Or Latino	Not Applicable	Not Applicable	Not Available	BLLETV6RUNX1	White	Female	ETV6-RUNX1	Fresh/Frozen	Pediatric Cancer Genome Project (PCGP)	BALLETV6RUNX1	-	SJC-PB-1017	2018,Jul 23,Jul-23-2018	DNA-Seq Standard	1.0.0
/restricted/CNV/SJBALL020625_D1.bed	SJ020625	SJBALL020625_D1	Diagnosis	WGS	CNV	B-cell Acute Lymphoblastic Leukemia, BCR-ABL1 like	46,XX,del(1)(q25q42),del(7)(q11.1),der(13)ins(13pter->13q?31::1?q25->1?q42::7q22->q32::13q?31->13qter),der(16)ins(16;13)(q22;q?12q?14)[12]/46,XX[12]	-	SJC-DS-1001	25207766,28854978	Targetable kinase-activating lesions in Ph-like acute lymphoblastic leukemia,The neoepitope landscape in pediatric cancers	14.58	Lineage:B,Primary_subtype:Ph-like_non CRLF2	Hematologic Malignancy	Not Available	Not Applicable	Not Applicable	Not Available	BLLBCRABL1L	Not Available	Female	ZC3HAV1-ABL2	Fresh/Frozen	Pediatric Cancer Genome Project (PCGP)	BALLBCRABL1L	EGAS00001000654	SJC-PB-1013,SJC-PB-1017	2018,Jul 23,Jul-23-2018	DNA-Seq Standard	1.0.0
/restricted/CNV/SJETV095_D.bed	SJ004795	SJETV095_D	Diagnosis	WGS	CNV	B-cell Acute Lymphoblastic Leukemia, ETV6-RUNX1	46,XX,del(9)(q22q34),add(12)(p12)[16]/46,XX[4]	-	SJC-DS-1001	28854978	The neoepitope landscape in pediatric cancers	4.35	B-cell Acute Lymphoblastic Leukemia, ETV6-RUNX1	Hematologic Malignancy	Not Hispanic Or Latino	Not Applicable	Not Applicable	Not Available	BLLETV6RUNX1	Black Or African American	Female	ETV6-RUNX1	Fresh/Frozen	Pediatric Cancer Genome Project (PCGP)	BALLETV6RUNX1	-	SJC-PB-1017	2018,Jul 23,Jul-23-2018	DNA-Seq Standard	1.0.0
/restricted/CNV/SJERG005_D.bed	SJ003605	SJERG005_D	Diagnosis	WGS	CNV	B-cell Acute Lymphoblastic Leukemia, DUX4-IGH	46,XX[18]	-	SJC-DS-1001	28854978	The neoepitope landscape in pediatric cancers	9.36	B-cell Acute Lymphoblastic Leukemia, ERG	Hematologic Malignancy	Not Available	Not Applicable	Not Applicable	Not Available	BLLRGA	Not Available	Female	IGH-DUX4	Fresh/Frozen	Pediatric Cancer Genome Project (PCGP)	BALLDUX4IGH	-	SJC-PB-1017	2018,Jul 23,Jul-23-2018	DNA-Seq Standard	1.0.0
/restricted/CNV/SJHYPER003_D.bed	SJ005303	SJHYPER003_D	Diagnosis	WGS	CNV	B-cell Acute Lymphoblastic Leukemia, Hypodiploidy (HoL)	71-77 XXX, +X,+1,+11,+21[7]/65-68 XXX,+1,+11,+21[6]/61-64,XXX,-13,-14,+21[3]/46,XX[4]	-	SJC-DS-1001	25207766,28854978	Targetable kinase-activating lesions in Ph-like acute lymphoblastic leukemia,The neoepitope landscape in pediatric cancers	16.41	Hyperdiploid Acute Lymphoblastic Leukemia	Hematologic Malignancy	Hispanic Or Latino	Not Applicable	Not Applicable	Not Available	BLLHYPO	White	Female	Not Available	Not Available	Pediatric Cancer Genome Project (PCGP)	BALLHYPO	EGAS00001000654	SJC-PB-1013,SJC-PB-1017	2018,Jul 23,Jul-23-2018	DNA-Seq Standard	1.0.0
/restricted/CNV/SJETV092_D.bed	SJ004792	SJETV092_D	Diagnosis	WGS	CNV	B-cell Acute Lymphoblastic Leukemia, ETV6-RUNX1	46,XY[20]	-	SJC-DS-1001	28854978	The neoepitope landscape in pediatric cancers	3.69	B-cell Acute Lymphoblastic Leukemia, ETV6-RUNX1	Hematologic Malignancy	Not Hispanic Or Latino	Not Applicable	Not Applicable	Not Available	BLLETV6RUNX1	Black Or African American	Male	ETV6-RUNX1	Fresh/Frozen	Pediatric Cancer Genome Project (PCGP)	BALLETV6RUNX1	-	SJC-PB-1017	2018,Jul 23,Jul-23-2018	DNA-Seq Standard	1.0.0
/restricted/CNV/SJBALL020013_D1.bed	SJ020013	SJBALL020013_D1	Diagnosis	WGS	CNV	B-cell Acute Lymphoblastic Leukemia, BCR-ABL1 like	47,XX,del(3)(p21),del(5)(q13q22),del(7)(q32),del(9)(p21),del(10)(q23),del(12)(p12),del(14)(q11.2),der(16)t(10;16)(q23;p13)t(14;16)(q11.2;q24),dup(21)(q?),+dup(21)(q?)[10]/46,XX[10]	-	SJC-DS-1001	25207766,28854978	Targetable kinase-activating lesions in Ph-like acute lymphoblastic leukemia,The neoepitope landscape in pediatric cancers	8.17	Lineage:B,Primary_subtype:Ph-like_CRLF2,Secondary_subtype:iAMP21	Hematologic Malignancy	Not Available	Not Applicable	Not Applicable	Not Available	BLLBCRABL1L	Not Available	Female	P2RY8-CRLF2	Fresh/Frozen	Pediatric Cancer Genome Project (PCGP)	BALLBCRABL1L	EGAS00001000654	SJC-PB-1013,SJC-PB-1017	2018,Jul 23,Jul-23-2018	DNA-Seq Standard	1.0.0
/restricted/CNV/SJHYPER013_D.bed	SJ005313	SJHYPER013_D	Diagnosis	WGS	CNV	B-cell Acute Lymphoblastic Leukemia, Hyperdiploidy	53,XY,+X,+4,+10,+14,+21,+21,+22 [11]/46,XY [8]	-	SJC-DS-1001	25207766,28854978	Targetable kinase-activating lesions in Ph-like acute lymphoblastic leukemia,The neoepitope landscape in pediatric cancers	5.26	Hyperdiploid Acute Lymphoblastic Leukemia	Hematologic Malignancy	Not Hispanic Or Latino	Not Applicable	Not Applicable	Not Available	BLLHYPER	White	Male	None	Not Available	Pediatric Cancer Genome Project (PCGP)	BALLHYPER	EGAS00001000654	SJC-PB-1013,SJC-PB-1017	2018,Jul 23,Jul-23-2018	DNA-Seq Standard	1.0.0
/restricted/CNV/SJBALL021130_D1.bed	SJ021130	SJBALL021130_D1	Diagnosis	WGS	CNV	B-cell Acute Lymphoblastic Leukemia, DUX4-IGH	46,XX,t(10;15)(p12;q15)c[20]	-	SJC-DS-1001	28854978	The neoepitope landscape in pediatric cancers	16.46	Lineage:B,Primary_subtype:DUX4	Hematologic Malignancy	Not Available	Not Applicable	Not Applicable	Not Available	BLLRGA	Not Available	Female	DUX4-IGH	Fresh/Frozen	Pediatric Cancer Genome Project (PCGP)	BALLDUX4IGH	-	SJC-PB-1017	2018,Jul 23,Jul-23-2018	DNA-Seq Standard	1.0.0
/restricted/CNV/SJBALL021083_D1.bed	SJ021083	SJBALL021083_D1	Diagnosis	WGS	CNV	B-cell Acute Lymphoblastic Leukemia, BCR-ABL1 like	46,XX,add(21)(q22)amp(AML1)[4]/46,XX[16]	-	SJC-DS-1001	25207766,28854978	Targetable kinase-activating lesions in Ph-like acute lymphoblastic leukemia,The neoepitope landscape in pediatric cancers	17.00	Lineage:B,Primary_subtype:Ph-like_CRLF2,Secondary_subtype:iAMP21	Hematologic Malignancy	Not Available	Not Applicable	Not Applicable	Not Available	BLLBCRABL1L	Not Available	Female	P2RY8-CRLF2	Fresh/Frozen	Pediatric Cancer Genome Project (PCGP)	BALLBCRABL1L	EGAS00001000654	SJC-PB-1013,SJC-PB-1017	2018,Jul 23,Jul-23-2018	DNA-Seq Standard	1.0.0
/restricted/CNV/SJHYPO020_D.bed	SJ003020	SJHYPO020_D	Diagnosis	WGS	CNV	B-cell Acute Lymphoblastic Leukemia, Hypodiploidy	Near haploid DI=0.55	-	SJC-DS-1001	23232254,23334668,25207766,28854978	Assessing telomeric DNA content in pediatric cancers using whole-genome sequencing data,The genomic landscape of hypodiploid acute lymphoblastic leukemia,Targetable kinase-activating lesions in Ph-like acute lymphoblastic leukemia,The neoepitope landscape in pediatric cancers	5.20	Lineage:B,Primary_subtype:Near haploid,Secondary_subtype:Ph-like_non CRLF2	Hematologic Malignancy	Not Available	Not Applicable	Not Applicable	Not Available	BLLHYPO	Not Available	Male	None	Fresh/Frozen	Pediatric Cancer Genome Project (PCGP)	BALLHYPO	EGAS00001000380,EGAS00001000654	SJC-PB-1006,SJC-PB-1007,SJC-PB-1013,SJC-PB-1017	2018,Jul 23,Jul-23-2018	DNA-Seq Standard	1.0.0
/restricted/CNV/SJBALL021058_D1.bed	SJ021058	SJBALL021058_D1	Diagnosis	WGS	CNV	B-cell Acute Lymphoblastic Leukemia, BCR-ABL1 like	46,XX,-21,+mar,amp(AML1)[12]/46,XX[8]	-	SJC-DS-1001	25207766,28854978	Targetable kinase-activating lesions in Ph-like acute lymphoblastic leukemia,The neoepitope landscape in pediatric cancers	20.97	Lineage:B,Primary_subtype:Ph-like_non CRLF2,Secondary_subtype:iAMP21	Hematologic Malignancy	Not Available	Not Applicable	Not Applicable	Not Available	BLLBCRABL1L	Not Available	Female	None	Fresh/Frozen	Pediatric Cancer Genome Project (PCGP)	BALLBCRABL1L	EGAS00001000654	SJC-PB-1013,SJC-PB-1017	2018,Jul 23,Jul-23-2018	DNA-Seq Standard	1.0.0
/restricted/CNV/SJERG024_D.bed	SJ003624	SJERG024_D	Diagnosis	WGS	CNV	B-cell Acute Lymphoblastic Leukemia, DUX4-IGH	46,XY,der(19)t(19;?)(p13;?)[4]/46,XY[28]	-	SJC-DS-1001	28854978	The neoepitope landscape in pediatric cancers	10.00	B-cell Acute Lymphoblastic Leukemia, ERG	Hematologic Malignancy	Not Hispanic Or Latino	Not Applicable	Not Applicable	Not Available	BLLRGA	White	Male	IGH-DUX4	Fresh/Frozen	Pediatric Cancer Genome Project (PCGP)	BALLDUX4IGH	-	SJC-PB-1017	2018,Jul 23,Jul-23-2018	DNA-Seq Standard	1.0.0
/restricted/CNV/SJBALL020984_D1.bed	SJ020984	SJBALL020984_D1	Diagnosis	WGS	CNV	B-cell Acute Lymphoblastic Leukemia, BCR-ABL1 like	46,XY,add(21)(q22)amp(AML1)[13]/46,XY[7]	-	SJC-DS-1001	25207766,28854978	Targetable kinase-activating lesions in Ph-like acute lymphoblastic leukemia,The neoepitope landscape in pediatric cancers	16.31	Lineage:B,Primary_subtype:Ph-like_non CRLF2,Secondary_subtype:iAMP21	Hematologic Malignancy	Not Available	Not Applicable	Not Applicable	Not Available	BLLBCRABL1L	Not Available	Male	None	Fresh/Frozen	Pediatric Cancer Genome Project (PCGP)	BALLBCRABL1L	EGAS00001000654	SJC-PB-1013,SJC-PB-1017	2018,Jul 23,Jul-23-2018	DNA-Seq Standard	1.0.0
/restricted/CNV/SJBALL020882_D1.bed	SJ020882	SJBALL020882_D1	Diagnosis	WGS	CNV	B-cell Acute Lymphoblastic Leukemia, BCR-ABL1 like	NA	N=46	SJC-DS-1001	25207766,28854978	Targetable kinase-activating lesions in Ph-like acute lymphoblastic leukemia,The neoepitope landscape in pediatric cancers	12.42	Lineage:B,Primary_subtype:Ph-like_non CRLF2	Hematologic Malignancy	Not Available	Not Applicable	Not Applicable	Not Available	BLLBCRABL1L	Not Available	Female	NUP214-ABL1	Fresh/Frozen	Pediatric Cancer Genome Project (PCGP)	BALLBCRABL1L	EGAS00001000654	SJC-PB-1013,SJC-PB-1017	2018,Jul 23,Jul-23-2018	DNA-Seq Standard	1.0.0
/restricted/CNV/SJERG026_D.bed	SJ003626	SJERG026_D	Diagnosis	WGS	CNV	B-cell Acute Lymphoblastic Leukemia, DUX4-IGH like	46,X,del(X)(q24q28),inv(12)(p13q21)[8]/46,XX[6]	-	SJC-DS-1001	28854978	The neoepitope landscape in pediatric cancers	4.13	B-cell Acute Lymphoblastic Leukemia, ERG	Hematologic Malignancy	Hispanic Or Latino	Not Applicable	Not Applicable	Not Available	BLLRGA	White	Female	CDH4-DUX4	Fresh/Frozen	Pediatric Cancer Genome Project (PCGP)	BALLDUX4IGHL	-	SJC-PB-1017	2018,Jul 23,Jul-23-2018	DNA-Seq Standard	1.0.0
/restricted/CNV/SJERG028_D.bed	SJ003628	SJERG028_D	Diagnosis	WGS	CNV	B-cell Acute Lymphoblastic Leukemia, DUX4-IGH	46,XY,del(9)(p13)[3]/46,XY[16] 9p- confirmed by FISH	-	SJC-DS-1001	28854978	The neoepitope landscape in pediatric cancers	10.93	B-cell Acute Lymphoblastic Leukemia, ERG	Hematologic Malignancy	Not Hispanic Or Latino	Not Applicable	Not Applicable	Not Available	BLLRGA	White	Male	IGH-DUX4	Fresh/Frozen	Pediatric Cancer Genome Project (PCGP)	BALLDUX4IGH	-	SJC-PB-1017	2018,Jul 23,Jul-23-2018	DNA-Seq Standard	1.0.0
/restricted/CNV/SJERG020_D.bed	SJ000020	SJERG020_D	Diagnosis	WGS	CNV	B-cell Acute Lymphoblastic Leukemia, DUX4-IGH	46,XX[40]	-	SJC-DS-1001	28854978	The neoepitope landscape in pediatric cancers	6.98	B-cell Acute Lymphoblastic Leukemia, ERG	Hematologic Malignancy	Not Hispanic Or Latino	Not Applicable	Not Applicable	Not Available	BLLRGA	White	Female	IGH-DUX4	Fresh/Frozen	Pediatric Cancer Genome Project (PCGP)	BALLDUX4IGH	-	SJC-PB-1017	2018,Jul 23,Jul-23-2018	DNA-Seq Standard	1.0.0
/restricted/CNV/SJETV191_R.bed	SJ004891	SJETV191_R	Relapse	WGS	CNV	B-cell Acute Lymphoblastic Leukemia, ETV6-RUNX1	46,XY,t(12;13)(p13;q14)[10]/46,XY[19]	-	SJC-DS-1001	28854978	The neoepitope landscape in pediatric cancers	3.42	B-cell Acute Lymphoblastic Leukemia, ETV6-RUNX1	Hematologic Malignancy	Not Hispanic Or Latino	Not Applicable	Not Applicable	Not Available	BLLETV6RUNX1	White	Male	ETV6-RUNX1	Fresh/Frozen	Pediatric Cancer Genome Project (PCGP)	BALLETV6RUNX1	-	SJC-PB-1017	2018,Jul 23,Jul-23-2018	DNA-Seq Standard	1.0.0
/restricted/CNV/SJHYPO013_D.bed	SJ003013	SJHYPO013_D	Diagnosis	WGS	CNV	B-cell Acute Lymphoblastic Leukemia, Hypodiploidy	Low hypodiploid, DI=0.69	-	SJC-DS-1001	23232254,23334668,28854978	Assessing telomeric DNA content in pediatric cancers using whole-genome sequencing data,The genomic landscape of hypodiploid acute lymphoblastic leukemia,The neoepitope landscape in pediatric cancers	15.20	Hypodiploid Acute Lymphoblastic Leukemia	Hematologic Malignancy	Not Available	Not Applicable	Not Applicable	Not Available	BLLHYPO	Not Available	Female	TP53	Not Available	Pediatric Cancer Genome Project (PCGP)	BALLHYPO	EGAS00001000380	SJC-PB-1006,SJC-PB-1007,SJC-PB-1017	2018,Jul 23,Jul-23-2018	DNA-Seq Standard	1.0.0
/restricted/CNV/SJERG011_D.bed	SJ000011	SJERG011_D	Diagnosis	WGS	CNV	B-cell Acute Lymphoblastic Leukemia, DUX4-IGH	46,XX,inv(9)(p11q13)c[20]	-	SJC-DS-1001	28854978	The neoepitope landscape in pediatric cancers	4.36	B-cell Acute Lymphoblastic Leukemia, ERG	Hematologic Malignancy	Not Available	Not Applicable	Not Applicable	Not Available	BLLRGA	Not Available	Female	IGH-DUX4	Fresh/Frozen	Pediatric Cancer Genome Project (PCGP)	BALLDUX4IGH	-	SJC-PB-1017	2018,Jul 23,Jul-23-2018	DNA-Seq Standard	1.0.0
/restricted/CNV/SJBALL020828_D1.bed	SJ020828	SJBALL020828_D1	Diagnosis	WGS	CNV	B-cell Acute Lymphoblastic Leukemia, DUX4-IGH	47,XX,+mar[cp5]/48,idem,+mar[cp5]/46,XX[1]	-	SJC-DS-1001	28854978	The neoepitope landscape in pediatric cancers	10.58	Lineage:B,Primary_subtype:DUX4	Hematologic Malignancy	Not Available	Not Applicable	Not Applicable	Not Available	BLLRGA	Not Available	Female	DUX4-IGH	Fresh/Frozen	Pediatric Cancer Genome Project (PCGP)	BALLDUX4IGH	-	SJC-PB-1017	2018,Jul 23,Jul-23-2018	DNA-Seq Standard	1.0.0
/restricted/CNV/SJETV190_R.bed	SJ004890	SJETV190_R	Relapse	WGS	CNV	B-cell Acute Lymphoblastic Leukemia, ETV6-RUNX1	46,XY,del(6)(q15q21)[4]/47,XY,+f[1]/46,XY[9]	-	SJC-DS-1001	28854978	The neoepitope landscape in pediatric cancers	4.22	B-cell Acute Lymphoblastic Leukemia, ETV6-RUNX1	Hematologic Malignancy	Hispanic Or Latino	Not Applicable	Not Applicable	Not Available	BLLETV6RUNX1	White	Male	ETV6-RUNX1	Fresh/Frozen	Pediatric Cancer Genome Project (PCGP)	BALLETV6RUNX1	-	SJC-PB-1017	2018,Jul 23,Jul-23-2018	DNA-Seq Standard	1.0.0
/restricted/CNV/SJERG010_D.bed	SJ003610	SJERG010_D	Diagnosis	WGS	CNV	B-cell Acute Lymphoblastic Leukemia, DUX4-IGH	46,XX[31]	-	SJC-DS-1001	28854978	The neoepitope landscape in pediatric cancers	7.98	B-cell Acute Lymphoblastic Leukemia, ERG	Hematologic Malignancy	Not Available	Not Applicable	Not Applicable	Not Available	BLLRGA	Not Available	Female	IGH-DUX4	Fresh/Frozen	Pediatric Cancer Genome Project (PCGP)	BALLDUX4IGH	-	SJC-PB-1017	2018,Jul 23,Jul-23-2018	DNA-Seq Standard	1.0.0
/restricted/CNV/SJHYPO006_D.bed	SJ003006	SJHYPO006_D	Diagnosis	WGS	CNV	B-cell Acute Lymphoblastic Leukemia, Hypodiploidy	Near haploid, DI=0.53	-	SJC-DS-1001	23232254,23334668,28854978	Assessing telomeric DNA content in pediatric cancers using whole-genome sequencing data,The genomic landscape of hypodiploid acute lymphoblastic leukemia,The neoepitope landscape in pediatric cancers	4.20	Hypodiploid Acute Lymphoblastic Leukemia	Hematologic Malignancy	Not Available	Not Applicable	Not Applicable	Not Available	BLLHYPO	Not Available	Male	None	Not Available	Pediatric Cancer Genome Project (PCGP)	BALLHYPO	EGAS00001000380	SJC-PB-1006,SJC-PB-1007,SJC-PB-1017	2018,Jul 23,Jul-23-2018	DNA-Seq Standard	1.0.0
/restricted/CNV/SJETV191_D.bed	SJ004891	SJETV191_D	Diagnosis	WGS	CNV	B-cell Acute Lymphoblastic Leukemia, ETV6-RUNX1	46,XY,t(12;13)(p13;q14)[10]/46,XY[19]	-	SJC-DS-1001	28854978	The neoepitope landscape in pediatric cancers	3.42	B-cell Acute Lymphoblastic Leukemia, ETV6-RUNX1	Hematologic Malignancy	Not Hispanic Or Latino	Not Applicable	Not Applicable	Not Available	BLLETV6RUNX1	White	Male	ETV6-RUNX1	Fresh/Frozen	Pediatric Cancer Genome Project (PCGP)	BALLETV6RUNX1	-	SJC-PB-1017	2018,Jul 23,Jul-23-2018	DNA-Seq Standard	1.0.0
/restricted/CNV/SJHYPO004_D.bed	SJ003004	SJHYPO004_D	Diagnosis	WGS	CNV	B-cell Acute Lymphoblastic Leukemia, Hypodiploidy	36,X,+Y,+1,+5,+6,+8,+10,+11,+13,+15,+18,+19,+21,+22[cp17]/46,XY[3]	-	SJC-DS-1001	23232254,23334668,28854978	Assessing telomeric DNA content in pediatric cancers using whole-genome sequencing data,The genomic landscape of hypodiploid acute lymphoblastic leukemia,The neoepitope landscape in pediatric cancers	8.00	Hypodiploid Acute Lymphoblastic Leukemia	Hematologic Malignancy	Not Available	Not Applicable	Not Applicable	Not Available	BLLHYPO	Not Available	Male	TP53	Not Available	Pediatric Cancer Genome Project (PCGP)	BALLHYPO	EGAS00001000380	SJC-PB-1006,SJC-PB-1007,SJC-PB-1017	2018,Jul 23,Jul-23-2018	DNA-Seq Standard	1.0.0
/restricted/CNV/SJERG016_D.bed	SJ000016	SJERG016_D	Diagnosis	WGS	CNV	B-cell Acute Lymphoblastic Leukemia, DUX4-IGH	46,XX,del(9)(p13p22)[20]	-	SJC-DS-1001	28854978	The neoepitope landscape in pediatric cancers	10.79	B-cell Acute Lymphoblastic Leukemia, ERG	Hematologic Malignancy	Not Hispanic Or Latino	Not Applicable	Not Applicable	Not Available	BLLRGA	Asian	Female	IGH-DUX4	Fresh/Frozen	Pediatric Cancer Genome Project (PCGP)	BALLDUX4IGH	-	SJC-PB-1017	2018,Jul 23,Jul-23-2018	DNA-Seq Standard	1.0.0
/restricted/CNV/SJERG009_D.bed	SJ003609	SJERG009_D	Diagnosis	WGS	CNV	B-cell Acute Lymphoblastic Leukemia, DUX4-IGH	46,XX,del(9)(p22)[20]	-	SJC-DS-1001	28854978	The neoepitope landscape in pediatric cancers	15.63	B-cell Acute Lymphoblastic Leukemia, ERG	Hematologic Malignancy	Not Hispanic Or Latino	Not Applicable	Not Applicable	Not Available	BLLRGA	White	Female	IGH-DUX4	Fresh/Frozen	Pediatric Cancer Genome Project (PCGP)	BALLDUX4IGH	-	SJC-PB-1017	2018,Jul 23,Jul-23-2018	DNA-Seq Standard	1.0.0
/restricted/CNV/SJHYPO002_D.bed	SJ003002	SJHYPO002_D	Diagnosis	WGS	CNV	B-cell Acute Lymphoblastic Leukemia, Hypodiploidy	Near haploid, Ddi=0.59	-	SJC-DS-1001	23232254,23334668,28854978	Assessing telomeric DNA content in pediatric cancers using whole-genome sequencing data,The genomic landscape of hypodiploid acute lymphoblastic leukemia,The neoepitope landscape in pediatric cancers	4.30	Hypodiploid Acute Lymphoblastic Leukemia	Hematologic Malignancy	Not Available	Not Applicable	Not Applicable	Not Available	BLLHYPO	Not Available	Female	None	Not Available	Pediatric Cancer Genome Project (PCGP)	BALLHYPO	EGAS00001000380	SJC-PB-1006,SJC-PB-1007,SJC-PB-1017	2018,Jul 23,Jul-23-2018	DNA-Seq Standard	1.0.0
/restricted/CNV/SJBALL020704_D1.bed	SJ020704	SJBALL020704_D1	Diagnosis	WGS	CNV	B-cell Acute Lymphoblastic Leukemia, BCR-ABL1 like	NA	N=46	SJC-DS-1001	25207766,28854978	Targetable kinase-activating lesions in Ph-like acute lymphoblastic leukemia,The neoepitope landscape in pediatric cancers	18.08	Lineage:B,Primary_subtype:Ph-like_non CRLF2	Hematologic Malignancy	Not Available	Not Applicable	Not Applicable	Not Available	BLLBCRABL1L	Not Available	Male	EBF1-PDGFRB	Fresh/Frozen	Pediatric Cancer Genome Project (PCGP)	BALLBCRABL1L	EGAS00001000654	SJC-PB-1013,SJC-PB-1017	2018,Jul 23,Jul-23-2018	DNA-Seq Standard	1.0.0
/restricted/CNV/SJHYPER227_D.bed	SJ005527	SJHYPER227_D	Diagnosis	WGS	CNV	B-cell Acute Lymphoblastic Leukemia, Hyperdiploidy	54,XY,+X,+6,+10,+11,+18,+21,+21,+22[cp11]/46,XY[9]	-	SJC-DS-1001	25207766,28854978	Targetable kinase-activating lesions in Ph-like acute lymphoblastic leukemia,The neoepitope landscape in pediatric cancers	2.33	Hyperdiploid Acute Lymphoblastic Leukemia	Hematologic Malignancy	Not Hispanic Or Latino	Not Applicable	Not Applicable	Not Available	BLLHYPER	Black Or African American	Male	None	Not Available	Pediatric Cancer Genome Project (PCGP)	BALLHYPER	EGAS00001000654	SJC-PB-1013,SJC-PB-1017	2018,Jul 23,Jul-23-2018	DNA-Seq Standard	1.0.0
/restricted/CNV/SJHYPO051_D.bed	SJ003051	SJHYPO051_D	Diagnosis	WGS	CNV	B-cell Acute Lymphoblastic Leukemia, Hypodiploidy	35,X,+X,+1,+5,+6,+8,+10,+11,+18,+19,+21,+22,+mar[5]/75,idemx2,+2,+2,+16,+16,+r[8]/46,XX[22]	-	SJC-DS-1001	23232254,23334668,28854978	Assessing telomeric DNA content in pediatric cancers using whole-genome sequencing data,The genomic landscape of hypodiploid acute lymphoblastic leukemia,The neoepitope landscape in pediatric cancers	13.20	Hypodiploid Acute Lymphoblastic Leukemia	Hematologic Malignancy	Not Available	Not Applicable	Not Applicable	Not Available	BLLHYPO	Not Available	Female	TP53	Not Available	Pediatric Cancer Genome Project (PCGP)	BALLHYPO	EGAS00001000380	SJC-PB-1006,SJC-PB-1007,SJC-PB-1017	2018,Jul 23,Jul-23-2018	DNA-Seq Standard	1.0.0
/restricted/CNV/SJHYPO046_D.bed	SJ003046	SJHYPO046_D	Diagnosis	WGS	CNV	B-cell Acute Lymphoblastic Leukemia, Hypodiploidy	26,X,+10,+18,+21[8]/26,idem,-10,+r(10)[3]/46,XY[7]	-	SJC-DS-1001	23232254,23334668,28854978	Assessing telomeric DNA content in pediatric cancers using whole-genome sequencing data,The genomic landscape of hypodiploid acute lymphoblastic leukemia,The neoepitope landscape in pediatric cancers	4.90	Hypodiploid Acute Lymphoblastic Leukemia	Hematologic Malignancy	Not Available	Not Applicable	Not Applicable	Not Available	BLLHYPO	Not Available	Male	None	Not Available	Pediatric Cancer Genome Project (PCGP)	BALLHYPO	EGAS00001000380	SJC-PB-1006,SJC-PB-1007,SJC-PB-1017	2018,Jul 23,Jul-23-2018	DNA-Seq Standard	1.0.0
/restricted/CNV/SJBALL020649_D1.bed	SJ020649	SJBALL020649_D1	Diagnosis	WGS	CNV	B-cell Acute Lymphoblastic Leukemia, BCR-ABL1 like	NA	N=46	SJC-DS-1001	25207766,28854978	Targetable kinase-activating lesions in Ph-like acute lymphoblastic leukemia,The neoepitope landscape in pediatric cancers	14.42	Lineage:B,Primary_subtype:Ph-like_non CRLF2	Hematologic Malignancy	Not Available	Not Applicable	Not Applicable	Not Available	BLLBCRABL1L	Not Available	Female	IGH-EPOR	Fresh/Frozen	Pediatric Cancer Genome Project (PCGP)	BALLBCRABL1L	EGAS00001000654	SJC-PB-1013,SJC-PB-1017	2018,Jul 23,Jul-23-2018	DNA-Seq Standard	1.0.0
/restricted/CNV/SJHYPO044_D.bed	SJ003044	SJHYPO044_D	Diagnosis	WGS	CNV	B-cell Acute Lymphoblastic Leukemia, Hypodiploidy	55(27,X,+Y,+14,+18,+21)x2,+10[2]/46,XY[18]	-	SJC-DS-1001	23232254,23334668,28854978	Assessing telomeric DNA content in pediatric cancers using whole-genome sequencing data,The genomic landscape of hypodiploid acute lymphoblastic leukemia,The neoepitope landscape in pediatric cancers	12.80	Hypodiploid Acute Lymphoblastic Leukemia	Hematologic Malignancy	Not Available	Not Applicable	Not Applicable	Not Available	BLLHYPO	Not Available	Male	None	Not Available	Pediatric Cancer Genome Project (PCGP)	BALLHYPO	EGAS00001000380	SJC-PB-1006,SJC-PB-1007,SJC-PB-1017	2018,Jul 23,Jul-23-2018	DNA-Seq Standard	1.0.0
/restricted/CNV/SJERG006_D.bed	SJ003606	SJERG006_D	Diagnosis	WGS	CNV	B-cell Acute Lymphoblastic Leukemia, DUX4-IGH	46,XY[41]	-	SJC-DS-1001	28854978	The neoepitope landscape in pediatric cancers	13.18	B-cell Acute Lymphoblastic Leukemia, ERG	Hematologic Malignancy	Not Hispanic Or Latino	Not Applicable	Not Applicable	Not Available	BLLRGA	White	Male	IGH-DUX4	Fresh/Frozen	Pediatric Cancer Genome Project (PCGP)	BALLDUX4IGH	-	SJC-PB-1017	2018,Jul 23,Jul-23-2018	DNA-Seq Standard	1.0.0
/restricted/CNV/SJERG020302_D1.bed	SJ020302	SJERG020302_D1	Diagnosis	WGS	CNV	B-cell Acute Lymphoblastic Leukemia, DUX4-IGH	46,XY,del(9)(p21),del(14)(q32)[6]/46,XY[14]	-	SJC-DS-1001	28854978	The neoepitope landscape in pediatric cancers	17.21	Lineage:B,Primary_subtype:DUX4	Hematologic Malignancy	Not Available	Not Applicable	Not Applicable	Not Available	BLLRGA	Not Available	Male	IGH-DUX4	Fresh/Frozen	Pediatric Cancer Genome Project (PCGP)	BALLDUX4IGH	-	SJC-PB-1017	2018,Jul 23,Jul-23-2018	DNA-Seq Standard	1.0.0
/restricted/CNV/SJHYPO052_D.bed	SJ003052	SJHYPO052_D	Diagnosis	WGS	CNV	B-cell Acute Lymphoblastic Leukemia, Hypodiploidy	Low hypodiploid, DI=0.7745	-	SJC-DS-1001	23334668	The genomic landscape of hypodiploid acute lymphoblastic leukemia	16.30	Hypodiploid Acute Lymphoblastic Leukemia	Hematologic Malignancy	Not Available	Not Applicable	Not Applicable	Not Available	BLLHYPO	Not Available	Male	TP53	Not Available	Pediatric Cancer Genome Project (PCGP)	BALLHYPO	EGAS00001000380	SJC-PB-1007	2018,Jul 23,Jul-23-2018	DNA-Seq Standard	1.0.0
/restricted/CNV/SJERG020303_D1.bed	SJ020303	SJERG020303_D1	Diagnosis	WGS	CNV	B-cell Acute Lymphoblastic Leukemia, DUX4-IGH	46,XY[20]	-	SJC-DS-1001	28854978	The neoepitope landscape in pediatric cancers	16.14	Lineage:B,Primary_subtype:DUX4	Hematologic Malignancy	Not Available	Not Applicable	Not Applicable	Not Available	BLLRGA	Not Available	Male	IGH-DUX4	Fresh/Frozen	Pediatric Cancer Genome Project (PCGP)	BALLDUX4IGH	-	SJC-PB-1017	2018,Jul 23,Jul-23-2018	DNA-Seq Standard	1.0.0
/restricted/CNV/SJHYPO055_D.bed	SJ003055	SJHYPO055_D	Diagnosis	WGS	CNV	B-cell Acute Lymphoblastic Leukemia, Hypodiploidy	35,X,+1,+5,+6,+8,+10,der(10)t(7;10)(q11.2;q24),+11,+12,+14,+18,+19,+21,+mar[cp4]/61<2n>,X,+X,-Y,+1,+5,+6,+8,+8,+10,+10,der(10)t(7;10)x2,+11,+12,+12,i(13)(q10), +14,+18,+19,+21,+21[cp7]/61<2n>,X,+X,-Y,+1,+5,+6,+8,+8,+10,+10,der(10)t(7;10)x2,+11,+12,+12,i(1…	-	SJC-DS-1001	23232254,23334668,28854978	Assessing telomeric DNA content in pediatric cancers using whole-genome sequencing data,The genomic landscape of hypodiploid acute lymphoblastic leukemia,The neoepitope landscape in pediatric cancers	16.10	Hypodiploid Acute Lymphoblastic Leukemia	Hematologic Malignancy	Not Available	Not Applicable	Not Applicable	Not Available	BLLHYPO	Not Available	Male	TP53	Not Available	Pediatric Cancer Genome Project (PCGP)	BALLHYPO	EGAS00001000380	SJC-PB-1006,SJC-PB-1007,SJC-PB-1017	2018,Jul 23,Jul-23-2018	DNA-Seq Standard	1.0.0
/restricted/CNV/SJHYPO040_D.bed	SJ003040	SJHYPO040_D	Diagnosis	WGS	CNV	B-cell Acute Lymphoblastic Leukemia, Hypodiploidy	25,X,+14,+21[8]/46,XY[14]	-	SJC-DS-1001	23232254,23334668,28854978	Assessing telomeric DNA content in pediatric cancers using whole-genome sequencing data,The genomic landscape of hypodiploid acute lymphoblastic leukemia,The neoepitope landscape in pediatric cancers	3.40	Hypodiploid Acute Lymphoblastic Leukemia	Hematologic Malignancy	Not Available	Not Applicable	Not Applicable	Not Available	BLLHYPO	Not Available	Male	None	Not Available	Pediatric Cancer Genome Project (PCGP)	BALLHYPO	EGAS00001000380	SJC-PB-1006,SJC-PB-1007,SJC-PB-1017	2018,Jul 23,Jul-23-2018	DNA-Seq Standard	1.0.0
/restricted/CNV/SJHYPO042_D.bed	SJ003042	SJHYPO042_D	Diagnosis	WGS	CNV	B-cell Acute Lymphoblastic Leukemia, Hypodiploidy	28,X,+Y,+6,+10,+18,+21[3]/56,idemx2[17]	-	SJC-DS-1001	23232254,23334668,28854978	Assessing telomeric DNA content in pediatric cancers using whole-genome sequencing data,The genomic landscape of hypodiploid acute lymphoblastic leukemia,The neoepitope landscape in pediatric cancers	10.10	Hypodiploid Acute Lymphoblastic Leukemia	Hematologic Malignancy	Not Available	Not Applicable	Not Applicable	Not Available	BLLHYPO	Not Available	Male	None	Not Available	Pediatric Cancer Genome Project (PCGP)	BALLHYPO	EGAS00001000380	SJC-PB-1006,SJC-PB-1007,SJC-PB-1017	2018,Jul 23,Jul-23-2018	DNA-Seq Standard	1.0.0
/restricted/CNV/SJERG020052_D1.bed	SJ020052	SJERG020052_D1	Diagnosis	WGS	CNV	B-cell Acute Lymphoblastic Leukemia, DUX4-IGH	46,XY[30]	-	SJC-DS-1001	28854978	The neoepitope landscape in pediatric cancers	16.85	Lineage:B,Primary_subtype:DUX4	Hematologic Malignancy	Not Available	Not Applicable	Not Applicable	Not Available	BLLRGA	Not Available	Male	IGH-DUX4	Fresh/Frozen	Pediatric Cancer Genome Project (PCGP)	BALLDUX4IGH	-	SJC-PB-1017	2018,Jul 23,Jul-23-2018	DNA-Seq Standard	1.0.0
/restricted/CNV/SJERG020299_D1.bed	SJ020299	SJERG020299_D1	Diagnosis	WGS	CNV	B-cell Acute Lymphoblastic Leukemia, DUX4-IGH	46,XX[40]	-	SJC-DS-1001	28854978	The neoepitope landscape in pediatric cancers	17.31	Lineage:B,Primary_subtype:DUX4	Hematologic Malignancy	Not Available	Not Applicable	Not Applicable	Not Available	BLLRGA	Not Available	Female	IGH-DUX4	Fresh/Frozen	Pediatric Cancer Genome Project (PCGP)	BALLDUX4IGH	-	SJC-PB-1017	2018,Jul 23,Jul-23-2018	DNA-Seq Standard	1.0.0
/restricted/CNV/SJHYPO026_D.bed	SJ003026	SJHYPO026_D	Diagnosis	WGS	CNV	B-cell Acute Lymphoblastic Leukemia, Hypodiploidy	36,X,+1,+5,+6,+8,+9,+10,+11,+14,+18,+19,+20,+21,+22[5]/72,idemx2[1]/46,XX[21]	-	SJC-DS-1001	23232254,23334668,28854978	Assessing telomeric DNA content in pediatric cancers using whole-genome sequencing data,The genomic landscape of hypodiploid acute lymphoblastic leukemia,The neoepitope landscape in pediatric cancers	8.90	Hypodiploid Acute Lymphoblastic Leukemia	Hematologic Malignancy	Not Available	Not Applicable	Not Applicable	Not Available	BLLHYPO	Not Available	Female	TP53	Not Available	Pediatric Cancer Genome Project (PCGP)	BALLHYPO	EGAS00001000380	SJC-PB-1006,SJC-PB-1007,SJC-PB-1017	2018,Jul 23,Jul-23-2018	DNA-Seq Standard	1.0.0
/restricted/CNV/SJBALL021305_D1.bed	SJ021305	SJBALL021305_D1	Diagnosis	WGS	CNV	B-cell Acute Lymphoblastic Leukemia, BCR-ABL1 like	46,Y,r(X)(p22q28),add(9)(q34),-13,add(22)(q11.2),+mar[cp9]/46,Y,r(X)(p22q28),add(9)(q34),-20,+mar[cp6]/46,XY[5]	-	SJC-DS-1001	25207766,28854978	Targetable kinase-activating lesions in Ph-like acute lymphoblastic leukemia,The neoepitope landscape in pediatric cancers	12.75	Lineage:B,Primary_subtype:Ph-like_non CRLF2,Secondary_subtype:iAMP21	Hematologic Malignancy	Not Available	Not Applicable	Not Applicable	Not Available	BLLBCRABL1L	Not Available	Male	Not Available	Fresh/Frozen	Pediatric Cancer Genome Project (PCGP)	BALLBCRABL1L	EGAS00001000654	SJC-PB-1013,SJC-PB-1017	2018,Jul 23,Jul-23-2018	DNA-Seq Standard	1.0.0
/restricted/CNV/SJHYPO029_D.bed	SJ003029	SJHYPO029_D	Diagnosis	WGS	CNV	B-cell Acute Lymphoblastic Leukemia, Hypodiploidy	28,X,+Y,+9,+14,+18,+21[5]/54,idemx2,-9,-18[18]/46,XY[4]	-	SJC-DS-1001	23232254,23334668,28854978	Assessing telomeric DNA content in pediatric cancers using whole-genome sequencing data,The genomic landscape of hypodiploid acute lymphoblastic leukemia,The neoepitope landscape in pediatric cancers	14.90	Hypodiploid Acute Lymphoblastic Leukemia	Hematologic Malignancy	Not Available	Not Applicable	Not Applicable	Not Available	BLLHYPO	Not Available	Male	TP53	Not Available	Pediatric Cancer Genome Project (PCGP)	BALLHYPO	EGAS00001000380	SJC-PB-1006,SJC-PB-1007,SJC-PB-1017	2018,Jul 23,Jul-23-2018	DNA-Seq Standard	1.0.0
Euploids
Hyperdiploids
Low hypodiploid
Near haploids

## Sheet: Legend
Dataset EV1 (Related to Figure 1):
WGS data from the Pediatric Cancer Genome Project. Code and genetic features of cB-ALL patient samples from the Pediatric Cancer Genome Project (SJC-DS-1001; https://platform.stjude.cloud/data/cohorts) used to assess chr-CNH in Figure 1B.
