# Supplementary material for: Chromosomal instability in aneuploid acute lymphoblastic leukemia associates with disease progression
Source: EMBO Mol Med. 2023 Dec 15;16(1):64–92. doi: 10.1038/s44321-023-00006-w (PMC10897411; doi:10.1038/s44321-023-00006-w)
Supplement: Supplementary file 4 — Dataset EV2 [file 44321_2023_6_MOESM4_ESM.xlsx]

## Sheet: HALLMARK GENES IN DEG
HALLMARK_IL6_JAK_STAT3_SIGNALING				HALLMARK_MITOTIC_SPINDLE
hgnc_symbol	padj	log2FoldChange		hgnc_symbol	padj	log2FoldChange
CD38	9.22333e-31	-0.986603666		ALS2	0.255432	-0.067919661
TNFRSF12A	0.152296	0.219369864		CDC27	0.81699	0.018241135
CD9	7.9443e-18	0.830203325		MARK4	1.47455e-07	-0.325827344
FAS	0.0024482	0.279921297		PAFAH1B1	0.194976	0.083610809
CD44	0.000817276	0.343705934		RANBP9	1.1267e-05	0.336664151
IFNGR1	4.56401e-05	0.313787855		ANLN	0.000144583	-0.292092396
TNFRSF1B	2.61019e-06	0.381374101		RABGAP1	0.427493	0.051758783
BAK1	0.0227507	0.162911227		RALBP1	0.111671	0.092877327
IL17RB	0.497719	-0.059733165		VCL	0.529985	0.050275823
TNFRSF1A	2.94589e-06	0.337106441		RFC1	0.00423545	0.173775270
IL4R	1.55562e-09	0.514622090		TRIO	0.000986318	-0.270952715
IL12RB1	0.000135825	-0.288831063		BCAR1	0.000361401	-0.660651909
HMOX1	0.000229177	-0.417769203		KIF1B	1.47596e-10	0.510073237
CSF2RB	0.198797	-0.136622830		ARFGEF1	0.943099	0.006440187
IL7	0.670848	-0.065957494		ROCK1	0.0183501	0.179709919
EBI3	0.000386919	0.484997281		CDC42	0.0123753	0.198133891
TGFB1	1.7819e-05	0.355491186		NCK2	0.570261	-0.041776757
TYK2	9.10179e-06	-0.227090832		ARHGAP10	0.000997033	-0.381547502
DNTT	0.0154917	0.234480838		SMC1A	4.47221e-14	0.431062794
MAP3K8	4.35659e-18	0.767521632		CLASP1	0.000218711	-0.228686943
CBL	1.55806e-07	-0.307874845		RASAL2	4.04735e-26	-1.224821482
LTBR	0.31913	-0.094771063		FSCN1	0.457842	-0.093584690
STAM2	7.24886e-24	-0.534985403		DLG1	0.000302243	-0.185444504
ITGA4	7.95063e-19	-0.575076140		KIFAP3	0.0250842	-0.127452007
REG1A	2.21563e-11	-2.081505567		CAPZB	0.0292779	-0.124822927
STAT1	0.0320503	0.167061898		PCM1	0.000530671	-0.263760137
IL1R2	5.7748e-07	0.980120243		OPHN1	0.0447567	0.319694878
IL1R1	0.000120933	0.515557818		KIF22	1.33115e-07	-0.300846165
IL18R1	0.846119	0.025842055		EPB41L2	6.04389e-35	-1.186078223
LEPR	9.27061e-08	-0.478883031		NDC80	0.547598	0.046746188
CSF3R	3.20866e-26	1.193452744		KIF3C	0.11456	-0.122211105
CNTFR	0.161329	-0.412394437		CTTN	0.342674	0.124899059
IL9R	3.32708e-34	-1.643701950		AURKA	0.00193329	-0.270332732
IRF1	0.734884	-0.034888797		TPX2	1.78735e-06	-0.347433459
IL1B	1.94112e-37	1.239417494		PXN	4.34603e-05	0.359955846
IL13RA1	3.26969e-63	1.848806485		BIRC5	0.765875	-0.028133866
IL6ST	0.00667232	-0.242514274		ARHGAP4	7.96628e-21	0.605725564
IL2RA	1.82934e-09	0.914125335		KIF4A	1.10548e-05	0.354135995
IL15RA	0.231567	0.106380376		PLEKHG2	0.000246028	-0.266004633
CD36	0.000634942	-0.486873386		EZR	1.3846e-08	0.559606790
ACVR1B	0.0232268	0.179636271		HDAC6	2.51888e-37	0.635676147
IL6	4.16775e-15	1.203627472		ABL1	0.569634	-0.041223326
PIM1	0.10176	0.152212681		MYO9B	0.00442218	-0.187022941
TLR2	4.35336e-32	0.952918729		SUN2	0.00296783	0.181956694
CXCL9	0.557877	0.153551117		MYH9	0.00910027	-0.184724384
INHBE	0.220466	0.149230578		NIN	6.16452e-08	0.371818027
ACVRL1	0.991641	0.002216204		ARHGAP5	0.820112	0.018790841
PIK3R5	1.09403e-13	0.578115469		KIF3B	2.81517e-11	-0.369357718
IFNAR1	1.9654e-29	0.673758680		MAPRE1	0.453277	-0.066367279
HAX1	0.107308	-0.100111172		CEP192	0.0168404	0.138125172
PDGFC	9.32739e-18	-1.311309187		MID1	2.95626e-15	-1.040259495
OSMR	7.45337e-11	-0.754577728		ARHGEF7	0.237906	-0.118799796
TNFRSF21	1.0693e-35	-1.464437992		CYTH2	9.05313e-11	-0.373974509
IL2RG	2.48683e-43	0.885602909		WASL	3.31317e-06	-0.334712184
CXCL13	0.800276	0.052127600		CLIP2	0.267613	-0.090421770
IFNGR2	1.18676e-15	0.592332534		SMC3	0.000253422	0.211628702
CXCL3	1.05752e-11	-1.410007316		TUBD1	0.138687	0.091529490
PF4	0.00205725	0.599809849		YWHAE	0.125766	-0.096921654
CXCL1	0.0729575	-0.423128015		NEDD9	1.0423e-08	0.510879173
CCR1	0.190615	-0.165636625		FBXO5	0.523018	0.047435572
STAT3	2.90986e-07	0.327547265		WASF1	0.116447	-0.144911529
CXCL10	0.164288	0.297886797		TTK	0.869331	-0.015939502
CXCL11	0.00378885	0.704736556		CEP72	0.199705	-0.090315481
CD14	0.396452	-0.117749384		LMNB1	1.00051e-09	-0.441164187
STAT2	3.17403e-06	0.291616992		SMC4	0.000945847	-0.233554990
MYD88	0.635574	0.030919921		ECT2	4.32539e-08	-0.372804889
PTPN2	0.0773793	0.114594464		SPTBN1	3.39908e-25	-0.817233179
A2M	0.826985	0.033212283		CCDC88A	1.18594e-19	-0.552035066
JUN	0.110969	-0.187244444		RAB3GAP1	0.441991	0.048450019
IL17RA	3.27832e-53	1.252070733		SOS1	0.000252177	-0.212959929
GRB2	0.401888	0.056582380		ALMS1	0.00576306	-0.189047343
PTPN11	0.242409	0.065446067		ARHGEF2	0.377986	-0.065010912
CSF1	0.000400157	0.418151977		NEK2	1.20781e-10	-0.511885137
SOCS3	0.110717	0.215257636		CENPF	4.91216e-14	-0.630620001
IL3RA	4.2554e-93	1.988325189		KPTN	0.490231	-0.057561388
SOCS1	0.000472393	-0.414351374		PKD2	0.0016754	-0.201820687
PTPN1	0.726942	0.028067488		CNTRL	3.90188e-18	-0.483911162
CSF2RA	8.71926e-25	1.134401642		ARAP3	1.21866e-11	0.850229010
CRLF2	0.863276	-0.037379277		PREX1	3.24329e-08	0.413318454
IRF9	7.66169e-20	0.711835203		STAU1	0.629778	-0.041157759
LTB	0.639537	0.058995734		CEP250	0.000168589	-0.197201657
TNF	1.3739e-10	0.834745355		KLC1	0.0156355	0.156299325
IL10RB	8.9796e-19	0.502337898		TUBGCP3	4.87288e-22	-0.465100593
ITGB3	0.0803844	-0.229496865		UXT	4.99656e-17	0.618043188
				DLGAP5	0.531618	-0.064076755
				TUBA4A	0.000801215	0.323425271
				TUBGCP6	1.50696e-05	-0.269690081
				CDC42EP1	0.00148775	0.414776363
				DOCK4	9.75432e-35	1.274620443
				PALLD	0.0227502	0.289615105
				ACTN4	0.0102431	-0.158054383
				MAP1S	0.00439028	0.211811629
				TUBGCP2	2.6607e-16	0.396670490
				CLIP1	0.722966	-0.025726780
				LATS1	0.117339	0.094081359
				TOP2A	0.11594	-0.145758905
				LLGL1	2.24642e-06	0.259966656
				ARFIP2	0.356871	-0.052516971
				ARHGEF11	0.487095	-0.093557182
				MYH10	9.60403e-11	-0.566319891
				NOTCH2	2.7331e-12	-0.562325630
				DOCK2	0.000495726	-0.208153442
				APC	0.355356	-0.059803853
				ESPL1	0.00050857	-0.269726272
				FLNB	6.82149e-23	0.861330302
				RAPGEF5	2.67368e-24	-1.281059610
				BIN1	0.00695416	0.191299525
				ABI1	0.314705	-0.077490832
				CDK5RAP2	4.02821e-09	-0.318516913
				NUMA1	8.65147e-26	-0.519623173
				NUSAP1	3.14185e-05	-0.294359057
				KIF23	4.71363e-06	-0.362820705
				ARHGAP29	2.26304e-30	-1.941910570
				LRPPRC	7.35022e-12	-0.337624278
				KIF11	0.463749	0.062470430
				KIF20B	0.13209	0.119595268
				CENPE	0.91684	-0.010262474
				FGD4	9.02905e-10	-0.725397129
				BRCA2	0.0555238	-0.156662577
				RHOF	0.27358	-0.080827053
				PIF1	2.85295e-10	-0.535648610
				KATNB1	1.76925e-11	-0.381700507
				RHOT2	3.6071e-14	-0.374107517
				SSH2	0.000481098	0.240269348
				ARHGDIA	1.11543e-05	0.352340262
				CSNK1D	0.0041275	0.255217131
				TBCD	0.518576	-0.055594641
				CEP131	0.00195504	-0.187597969
				KIF2C	0.00268833	-0.233626684
				CDC42BPA	0.00212284	-0.450532132
				ARL8A	0.00210676	0.248559950
				RASA1	0.124021	-0.089180308
				SHROOM2	0.527794	-0.158957244
				GSN	0.159854	0.148564846
				INCENP	0.267676	-0.085994954
				CDC42EP2	1.85974e-07	-0.506867770
				TAOK2	1.43688e-10	-0.328672309
				CENPJ	5.64044e-08	-0.313072963
				DST	6.99546e-14	-0.995144192
				FARP1	3.03603e-86	-2.182742576
				BCL2L11	1.86418e-08	-0.614759124
				SORBS2	9.19636e-81	-3.885821341
				RASA2	7.20343e-16	0.583486760
				TIAM1	6.99046e-23	0.743373376
				SASS6	0.000193684	-0.224114041
				CCNB2	0.000448242	-0.278297053
				MYO1E	5.62962e-05	0.368933323
				NCK1	8.5446e-07	-0.260062224
				WASF2	1.78119e-09	-0.353253860
				RAPGEF6	0.29453	-0.075542171
				EPB41	0.0132741	0.159388314
				ARHGAP27	0.573852	0.046867801
				ABR	3.30827e-16	0.680029727
				PCNT	1.35663e-07	0.331273562
				RACGAP1	0.000209517	-0.261885052
				PDLIM5	0.0156559	-0.228840192
				PPP4R2	0.592093	-0.044615466
				KIF15	2.66775e-11	-0.512196405
				ARHGEF3	4.45327e-06	0.415017321
				RICTOR	0.0297249	-0.199016419
				SHROOM1	8.1888e-06	0.557406848
				MID1IP1	1.53274e-12	0.446974699
				ARF6	5.0453e-15	0.612050671
				TSC1	2.39315e-05	-0.271945921
				CEP57	0.603171	-0.031464117
				PLK1	0.000156335	-0.290017710
				SAC3D1	4.911e-07	-0.403991994
				HOOK3	0.000446051	0.183023586
				ATG4B	3.10179e-13	-0.458631952
				BUB1	0.000118084	-0.286482450
				CNTROB	0.725821	0.022376918
				CDK1	0.16388	-0.129107416
				KIF5B	0.826478	0.019254413
				AKAP13	0.00027985	-0.314800962
				SYNPO	6.11563e-38	-1.713312226
				MAP3K11	0.481935	-0.054063013
				NET1	0.698811	-0.039833651
				CKAP5	1.12345e-06	-0.285752487
				GEMIN4	0.0121683	0.174103365
				CDC42EP4	4.74796e-12	0.664368056
				FGD6	4.71599e-09	-0.562593692
				PCGF5	0.505082	0.049296856
				KNTC1	1.49179e-14	-0.561724842
				SEPTIN9	0.000121994	0.233033349
				KATNA1	0.00259613	0.174925160
				BCR	6.37457e-11	-0.453723804
				NF1	0.0091653	0.174603581
				ARHGEF12	0.00403605	-0.328173471
				FLNA	4.86552e-39	1.139836319
				DYNC1H1	0.00933158	0.191413350
				SPTAN1	2.8899e-12	-0.415265523
				CD2AP	0.096567	0.150334332
				TLK1	0.0015139	0.178278233
				PRC1	0.196854	-0.109580280
				ITSN1	6.38766e-69	1.242469029
				STK38L	0.04511	-0.151016087
				DYNLL2	0.00145913	0.205800311

## Sheet: Legend
Dataset EV2 (Related to Figure 7):
Differentially expressed genes between euploid and aneuploid cB-ALL samples listed in the IL6-JAK-STAT3 signalling and Mitotic spindle hallmarks. Genes with an adjusted P-value <0.05 were highlighted in yellow.
